# Supplementary material for: uhrf1 and dnmt1 Loss Induces an Immune Response in Zebrafish Livers Due to Viral Mimicry by Transposable Elements
Source: Front Immunol. 2021 Mar 29;12:627926. doi: 10.3389/fimmu.2021.627926 (PMC8039153; doi:10.3389/fimmu.2021.627926)
Supplement: Supplementary file 10 [file Table_1.xlsx]

## Sheet: Sheet1
	Table S1. Primer List. Sequences of primers used for all techniques mentioned
	Primer ID	Application	Forward Sequence 5'-3'	Reverse Sequence 5'-3'	Source
	zirf9	qPCR	GAAAGATCAGGCACGCCAAC	CCTCCAAGAGCTCCTCTCCA	New
	zsting		CACCCACAACAATGAGACGTT	TCCGTTCTCTCTCGCCAAAC	New
	ztnfa		ATGAAGCTTGAGAGTCGGGC	CCTGGGTCTTATGGAGCGTG	Chernyavskaya et al., 2017
	zifnphi1		AAGATACGCAAAGCCAGCAC	CACAACTCTCCGGATCTGCTC	New
	znfkb2		TGGCTGGAGCACTAAGGATG	CCTCTCTGCTTTGGCTCCTC	Chernyavskaya et al., 2017
	zirf1b		TGAAATCATGCCCGTGTCCA	TACCTGTGTGAATGGCCCAC	Chernyavskaya et al., 2017
	zirf7		GTCCCTCTGATTTGCCG	GGCAGACCCAGAGAATTGATG	Chernyavskaya et al., 2017
	zisg15		CCTCATCACAACTAATCCCG	GAGCTGATCGACGGTCTCGT	New
	sgRNA- sting	generation of sgRNAs	GCGTAATACGACTCACTATAGGGCAGCCTGCTGCGCGCTCTGTTTTAGAGCTAGAAATAGC		Rajshekar et al., 2018
	sgRNA- mavs		GCGTAATACGACTCACTATAGGATGGACGCTTGAGTACATGAGGGTTTTAGAGCTAGAAATAGC		New
	sgRNA- tnfa		GCGTAATACGACTCACTATAGTTGCCTTTACCGCTGGTGAGTTTTAGAGCTAGAAATAGC	GCGTAATACGACTCACTATAGttgcctttaccgctggtgaGTTTTAGAGCTAGAAATAGC	Marjoram et al., 2015
	sgRNA-slc45a2		GCGTAATACGACTCACTATAGGGGAAGGTTGATTATGCACGTTTTAGAGCTAGAAATAGCAAGTTAAA		Irion et al., 2014
	Universal reverse primer		AAAGCACCGACTCGGTGCCACTTTTTCAAGTTGATAACGGACTAGCCTTATTTTAACTTGCTATT		Irion et al., 2014
	sting	T7e1 assay	GATGTCACATATGGTTTGGCATA	CCTTTGCCTTGAATGGAAGA	New
	mavs		AGATGCCCCAGTACATTCAACT	AAATGTTCTTTCCTGTCGCAAT	New
	tnfa		AAAGTCGGGTGTATGGAGGG	AATGGATGGCAGCCTTGGAA	Marjoram et al., 2015
	slc45a2		CCATCCAGAACCATGACTCTTCTT	CCTGTTGTGACTGCATCTCCAT	Irion et al., 2014
	uhrf1hi272	Genotyping	GGTTTGTCCATTTTGGAAGC	TTCCCGAGAAGAAGATAACAGG	Amsterdam et al 2004
	MSL4			GCTAGCTTGCCAAACCTACAGGT	Amsterdam et al 2004
