# Supplementary material for: uhrf1 and dnmt1 Loss Induces an Immune Response in Zebrafish Livers Due to Viral Mimicry by Transposable Elements
Source: Front Immunol. 2021 Mar 29;12:627926. doi: 10.3389/fimmu.2021.627926 (PMC8039153; doi:10.3389/fimmu.2021.627926)
Supplement: Supplementary file 11 [file Table_2.xlsx]

## Sheet: Table S2. TE expression levels 
Repeat Name	baseMean_dnmt1	baseMean_hi272	log2FC_dnmt1	log2FC_hi272	padj_dnmt1	padj_hi272	dnmt1_sib1	dnmt1_sib2	dnmt1_sib3	hi272_sib1	hi272_sib2	hi272_sib3	hi272_sib4	hi272_sib5	dnmt1_mut1	dnmt1_mut2	dnmt1_mut3	hi272_mut1	hi272_mut2	hi272_mut3	hi272_mut4	hi272_mut5	repClass	repFamily
DNA-2-12_DR	1470.29	962.007	-0.0224372	0.0309088	0.961501	0.873597	1428.28	1400.41	1618.2	1089.24	746.441	945.209	997.016	977.404	1492.05	1453.3	1429.48	1052.56	1002.8	838.48	996.581	974.336	DNA	CMC-EnSpm
DNA-2-20_DR	958.234	346.621	-0.0162787	0.356917	0.979998	0.0198187	989.945	914.492	986.445	294.902	280.371	255.936	342.88	341.952	927.729	917.92	1012.87	411.599	383.265	308.535	393.933	452.84	DNA	CMC-EnSpm
DNA-2-22_DR	142.18	64.328	-0.222699	0.0583742	0.603187	0.937125	178.289	130.785	149.908	63.7369	29.1294	23.099	107.358	91.3113	126.793	122.607	144.696	62.8396	101.354	22.3808	70.4932	71.5779	DNA	CMC-EnSpm
DNA-2-7_DR	1716.88	698.555	-0.0834269	0.00367856	0.82806	0.979613	1941.47	1880.29	1476.32	656.395	655.412	741.014	757.333	679.245	1779.56	1747.56	1476.1	682.857	720.217	726.576	707.697	658.809	DNA	CMC-EnSpm
DNA-2-8_DR	762.23	610.458	0.300299	0.643076	0.220794	1.07819e-07	638.293	607.649	805.753	490.869	469.712	491.546	533.462	395.061	948.266	819.834	753.586	700.661	684.642	752.154	898.443	688.024	DNA	CMC-EnSpm
DNA-2-9_DR	884.961	572.464	-0.0576795	0.0199227	0.862809	0.921671	971.23	866.202	869.999	575.535	506.123	483.23	630.833	643.838	873.262	880.32	848.755	473.391	616.849	525.949	626.146	642.741	DNA	CMC-EnSpm
EnSpm-2_DR	499.349	234.122	0.308266	0.0695928	0.128907	0.735883	495.465	420.525	421.615	259.704	241.531	219.902	252.167	169.578	525.922	546.011	586.554	230.412	225.529	267.77	233.595	241.028	DNA	CMC-EnSpm
EnSpm-3_DR	553.72	323.298	-0.122594	0.0551554	0.652173	0.628949	599.877	578.474	552.784	323.441	296.149	317.842	327.9	317.726	501.813	548.463	540.911	345.618	327.554	317.328	323.44	335.978	DNA	CMC-EnSpm
BEL10-LTR_DR	9.80821	4.91105	0.321232	-0.615038	1	0.426874	10.8352	6.03625	9.36922	3.80519	4.8549	12.0115	4.9934	4.65874	11.6078	12.2607	8.74004	4.18931	4.69852	5.5952	1.38222	2.92155	LTR	Pao
BEL11-I_DR	144.03	107.954	1.04478	-0.596867	1.60017e-05	0.0818977	105.397	70.4229	107.077	112.253	162.639	183.868	128.164	65.2224	185.724	194.537	201.021	103.685	93.2993	108.707	69.111	52.5879	LTR	Pao
BEL11-LTR_DR	6.78762	6.84424	0.543296	-0.897268	1	0.129497	3.94008	6.03625	6.6923	11.4156	9.7098	10.1635	8.32234	5.59049	7.14325	8.17382	8.74004	6.28396	3.35609	7.99314	4.14666	1.46077	LTR	Pao
EnSpm-4_DR	171.086	75.8835	-0.0428652	0.0630992	0.951208	0.810657	179.274	194.166	147.231	58.9804	94.6706	79.4604	64.9143	74.5399	165.188	207.615	133.043	70.1709	73.8339	87.1252	71.8755	83.2641	DNA	CMC-EnSpm
BEL14-I_DR	4.32592	8.34793	0.810716	-0.100642	1	0.906074	4.9251	3.01812	1.33846	4.75649	4.8549	21.251	5.82564	6.52224	6.25034	6.53905	3.88446	8.37861	8.72583	8.79245	4.14666	10.2254	LTR	Pao
EnSpm-4N2_DR	192.713	108.219	0.849205	0.777692	0.000481675	0.000570048	138.888	106.64	168.646	75.1525	75.251	67.4489	96.5392	81.0621	212.512	261.562	268.028	125.679	102.696	108.707	196.275	153.381	DNA	CMC-EnSpm
EnSpm-5_DR	336.94	227.826	0.115815	0.237573	0.767769	0.0572243	326.042	309.861	334.615	206.431	218.471	181.096	208.059	232.937	298.231	370.274	382.62	241.932	265.802	231.801	266.769	224.959	DNA	CMC-EnSpm
EnSpm-6N1_DR	4077.16	1699.53	-0.121814	0.151919	0.541188	0.0890975	4311.43	4345.09	4090.33	1584.86	1650.67	1468.17	1719.4	1624.04	3928.79	3955.31	3832.02	1809.78	1838.47	1579.44	1878.44	1842.04	DNA	CMC-EnSpm
EnSpm-N1_DR	803.133	320.515	-0.0293773	0.225857	0.931693	0.0698743	824.462	762.579	847.245	300.61	290.08	251.317	322.075	313.067	763.435	778.147	842.928	369.706	373.197	302.94	334.497	347.664	DNA	CMC-EnSpm
EnSpm-N2_DR	1060.88	242.747	0.214283	0.707258	0.233806	1.68886e-05	964.335	1014.09	967.707	180.746	217.257	150.605	196.407	175.169	1114.35	1108.37	1196.41	336.192	269.158	230.202	312.382	359.35	DNA	CMC-EnSpm
EnSpm-N3_DR	369.847	327.296	0.405455	0.527735	0.082577	0.012568	338.847	301.812	313.2	228.311	383.537	265.176	219.71	245.05	408.058	358.013	499.154	375.99	288.624	471.595	380.111	414.86	DNA	CMC-EnSpm
EnSpm-N5_DR	817.037	499.533	0.0521388	0.236027	0.922749	0.48352	901.293	712.277	792.368	480.405	319.21	293.819	630.833	567.435	766.113	729.922	1000.25	548.799	581.946	334.913	630.292	607.682	DNA	CMC-EnSpm
EnSpm1_DR	28.9275	28.4191	0.356639	0.413428	0.650719	0.204687	26.5955	24.145	25.4307	19.0259	27.9157	21.251	30.7927	22.362	33.9304	34.33	29.1335	21.9939	32.8897	33.5712	27.6444	46.7448	DNA	CMC-EnSpm
EnSpm-N4_DR	1361.57	848.388	-0.236104	0.0904453	0.235222	0.797852	1653.85	1416.51	1346.49	844.752	628.71	573.778	1046.12	1013.74	1312.57	1210.54	1229.43	877.659	1014.88	526.748	975.848	981.64	DNA	CMC-EnSpm?
Copia1-LTR_DR	15.5194	14.7352	0.133456	0.279255	0.930309	0.628949	16.7453	9.05437	18.7384	11.4156	21.8471	5.54375	19.1414	8.38574	12.5007	14.7129	21.3645	18.8519	14.0956	11.1904	19.3511	17.5293	LTR	Copia
BEL21-I_DR	19.062	9.90935	1.54783	-0.422786	0.00960354	0.442037	9.8502	11.0665	8.03076	12.3669	14.5647	4.61979	14.9802	10.2492	25.8943	29.4257	30.1046	8.37861	8.72583	7.99314	5.52888	11.6862	LTR	Pao
BEL21-LTR_DR	3.4227	1.76058	2.45326	-0.867495	0.811038	0.571961	0	3.01812	0	4.75649	0	3.69583	0.832234	1.8635	7.14325	1.63476	8.74004	2.09465	0	1.59863	2.76444	0	LTR	Pao
Copia3-I_DR	44.3894	41.3609	1.32674	1.64603	0.000615801	2.17878e-09	23.6405	22.1329	30.7846	29.4902	16.9922	11.0875	19.9736	21.4302	67.8608	69.4774	52.4403	67.0289	46.314	55.1527	76.0221	70.1171	LTR	Copia
Copia3-LTR_DR	2.52115	2.83814	0.870428	1.07386	1	0.3488	2.95506	1.00604	1.33846	0	1.21373	0.923958	4.16117	2.79525	6.25034	1.63476	1.94223	0	6.04096	4.79588	5.52888	2.92155	LTR	Copia
Copia4-I_DR	87.1955	31.8627	0.301909	0.0970638	0.575311	0.814516	50.236	97.586	86.9999	31.3928	47.3353	20.3271	23.3026	33.5429	84.8261	105.442	98.0827	31.4198	40.2731	31.1732	26.2622	33.5978	LTR	Copia
Copia4-LTR_DR	4.66492	2.54185	0.00142198	1.06308	1	0.318417	3.94008	6.03625	4.01538	2.85389	3.64118	0.923958	0.832234	0	1.78581	7.35643	4.85558	2.09465	2.68487	2.39794	4.14666	5.8431	LTR	Copia
Copia5-I_DR	59.8037	68.1943	1.44243	1.25911	1.68672e-05	7.17277e-14	37.4308	28.1692	30.7846	45.6623	29.1294	36.0344	44.9406	43.7922	71.4325	99.7206	91.2849	98.4487	100.683	90.3225	100.902	92.0288	LTR	Copia
X5B_LINE	2.03972	1.70459	-1.87454	0.0558828	1	0.978313	3.94008	3.01812	2.67692	3.80519	2.42745	0.923958	1.66447	0	1.78581	0.817382	0	3.14198	2.68487	2.39794	0	0	LINE	CR1
Dada-tA_DR	28.4852	25.8159	0.786171	0.797501	0.179341	0.0181817	15.7603	23.139	24.0923	15.2208	14.5647	30.4906	14.9802	18.635	35.7162	34.33	37.8735	36.6564	25.5063	39.1664	23.4977	39.4409	DNA	Dada
BEL29-I_DR	44.1333	46.0492	0.527241	-0.270815	0.385785	0.25145	35.4607	38.2296	34.8	58.0291	57.0451	48.9698	44.1084	44.7239	33.9304	67.0253	55.3536	49.2243	40.9443	40.765	38.7022	37.9801	LTR	Pao
Dada-tL_DR	1419.72	618.353	0.0531374	0.707109	0.880864	0.00174037	1350.46	1241.46	1590.09	442.353	529.184	383.443	533.462	461.215	1536.69	1275.93	1523.68	1131.11	839.693	524.35	733.959	604.76	DNA	Dada
Dada-U6_DR	93.2633	80.2461	-0.188575	0.462251	0.741726	0.00557447	89.6368	123.743	84.323	59.9317	60.6863	63.7531	75.7333	74.5399	86.6119	95.6336	79.6315	87.9754	89.272	84.7273	105.049	100.793	DNA	Dada
Dada-U6N1_DR	552.243	446.079	0.0318855	0.0192949	0.951208	0.885254	514.18	561.371	563.492	456.623	446.651	429.641	471.044	409.969	525.922	585.245	563.247	470.249	447.031	423.636	483.777	422.164	DNA	Dada
BEL30-I_DR	27.0613	3.52982	1.47761	-0.00677207	0.0167214	0.993323	20.6854	5.03021	17.4	1.90259	3.64118	5.54375	4.9934	1.8635	25.8943	45.7734	47.5847	1.04733	6.04096	3.19726	4.14666	2.92155	LTR	Pao
DIRS-10_DR	382.675	409.781	0.315299	0.135383	0.296576	0.543597	366.427	364.187	291.784	315.831	342.271	522.96	361.19	412.765	468.776	470.812	334.064	466.06	459.113	485.983	363.524	368.115	LTR	DIRS
DIRS1_DR	1351.49	1818.32	0.0914808	0.210663	0.804391	0.372611	1414.49	1366.2	1144.38	1562.98	1620.32	2433.71	1453.08	1361.28	1571.51	1455.76	1156.6	2096.75	2021.04	2374.76	1640.7	1618.54	LTR	DIRS
BEL31-LTR_DR	29.1956	21.4597	0.00730202	-0.108831	0.995469	0.791309	34.4757	26.1571	26.7692	19.9772	16.9922	26.7948	21.6381	25.1572	25.8943	37.5996	24.2779	21.9939	20.1365	19.1835	19.3511	23.3724	LTR	Pao
DNA-1-5_DR	1689.52	1277.16	0.0947366	0.148909	0.696055	0.111583	1651.88	1646.89	1603.48	1177.71	1225.86	1271.37	1205.07	1183.32	1738.49	1830.93	1665.46	1421.22	1345.12	1497.12	1217.74	1227.05	DNA	DNA
DNA-10-1_DR	144.012	109.018	0.0276471	0.335749	0.97688	0.0525804	157.603	139.84	129.831	106.545	74.0372	97.0156	93.2102	107.151	135.722	149.581	151.494	128.821	108.737	107.108	124.4	143.156	DNA	DNA
DNA-2-11_DR	330.927	212.099	0.154902	0.310989	0.653692	0.0528297	330.967	310.867	297.138	216.896	192.982	145.061	174.769	215.234	289.301	372.726	384.562	235.648	224.858	207.822	268.151	239.567	DNA	DNA
DNA-2-13_DR	95.2762	56.8716	0.70976	0.991951	0.0190385	9.47067e-05	85.6967	61.3685	69.5999	51.37	35.198	24.9469	29.1282	48.4509	132.15	111.164	111.678	67.0289	67.1218	64.7444	84.3154	96.4111	DNA	DNA
DNA-2-23_DR	553.553	88.6905	-0.49281	0.756939	0.0137408	0.0192291	618.593	673.042	649.153	75.1525	58.2588	46.1979	74.9011	73.6081	495.563	370.274	514.691	98.4487	124.175	51.1561	125.782	159.224	DNA	DNA
DNA-2-26_DR	23.769	21.7451	0.00870829	0.190597	0.993198	0.674126	27.5806	18.1087	25.4307	21.8798	23.0608	16.6312	20.8059	20.4985	30.3588	18.7998	22.3357	32.4671	20.8077	31.1732	9.67554	20.4508	DNA	DNA
DNA-2-27_DR	183.925	120.525	0.347527	0.381474	0.182513	0.0478897	160.558	156.942	168.646	101.789	95.8843	78.5364	130.661	117.4	204.475	215.789	197.137	138.247	155.723	135.084	142.369	109.558	DNA	DNA
DNA-2-30_DR	9258.63	11124	-0.135743	0.0325589	0.623661	0.93775	9103.56	9188.18	10790.7	10842.9	8304.31	6606.3	14498.3	14738.4	8697.8	7852.58	9918.98	13251.8	10799.2	6389.72	12876.8	12932.2	DNA	DNA
DNA-3-5_DR	784.737	523.168	0.0384091	0.242911	0.919426	0.0575429	808.702	816.906	695.999	500.382	554.672	479.534	425.272	442.58	758.97	840.268	787.575	623.159	606.781	591.492	490.688	517.114	DNA	DNA
BEL4-I_DR	91.3704	73.2547	0.451213	-0.249479	0.375446	0.628949	90.6219	71.4289	69.5999	100.837	149.288	51.7417	61.5853	35.4064	82.1473	152.85	81.5737	89.0227	53.0262	73.5369	55.2888	62.8133	LTR	Pao
DNA-4-1_DR	2428.12	1492.27	-0.109532	0.119268	0.642213	0.622283	2457.63	2461.78	2642.12	1411.72	1291.4	1049.62	1587.9	1810.39	2223.34	2343.43	2440.41	1603.46	1669.99	1149.41	1683.54	1665.28	DNA	DNA
DNA-4-2_DR	299.295	219.027	0.173834	0.105212	0.566324	0.742266	287.626	250.504	306.507	228.311	157.784	160.769	259.657	246.913	308.053	313.875	329.208	200.039	273.857	155.067	265.386	242.488	DNA	DNA
DNA-4-4_DR	437.881	277.979	-0.0436146	0.0362863	0.901348	0.884127	454.094	424.549	455.076	300.61	287.653	228.218	254.664	300.955	397.343	444.656	451.569	307.914	317.486	203.026	294.413	284.851	DNA	DNA
DNA-6-N1_DR	1988.29	1350.07	0.114644	0.0993927	0.624706	0.23445	1946.4	1881.3	1900.61	1405.07	1394.57	1207.61	1252.51	1262.52	1951	2231.45	2018.95	1436.93	1378.68	1432.37	1357.34	1373.13	DNA	DNA
DNA-6-N3_DR	252.445	168.276	0.107493	0.171402	0.812768	0.196779	276.791	250.504	200.769	151.256	152.929	150.605	166.447	169.578	225.905	297.527	263.172	166.525	191.968	167.856	172.778	192.822	DNA	DNA
DNA-6-N6_DR	348.423	332.637	0.0721127	0.0357925	0.863971	0.846072	312.251	365.193	341.307	318.685	308.286	405.618	296.275	314.931	313.41	335.944	422.435	301.63	349.033	366.885	327.586	337.439	DNA	DNA
DNA-6-N8_DR	2075.28	1547.79	0.0974995	0.351881	0.774495	0.413271	1993.68	1884.32	2137.52	1386.04	844.753	669.87	2103.06	1794.55	1968.86	1893.87	2573.46	1738.56	1949.22	890.436	2089.92	2011.49	DNA	DNA
DNA-AT-1_DR	2686.37	1863.81	-0.126632	0.00902524	0.546169	0.950349	2691.07	2924.56	2797.38	1880.71	2170.14	1692.69	1818.43	1731.19	2496.56	2712.89	2495.77	1989.92	1848.53	1817.64	1895.02	1793.83	DNA	DNA
DNA-AT-3_DR	306.235	233.931	0.125391	0.468827	0.76896	0.0346328	269.896	273.643	335.953	196.918	166.28	170.932	208.059	236.664	278.587	296.71	382.62	270.21	300.034	165.458	316.528	308.223	DNA	DNA
DNA-CCGG-1_DR	59.8251	48.2243	0.174494	0.664276	0.791053	0.00176499	54.1761	59.3564	54.8769	40.9058	40.0529	33.2625	33.2894	37.2699	58.0389	59.6689	72.8337	59.6976	48.9989	51.1561	71.8755	65.7348	DNA	DNA
DNA-TA-2_DR	2428.38	1222.43	-0.193272	0.0593605	0.443023	0.853564	2717.67	2336.03	2718.41	1306.13	949.133	877.76	1468.06	1382.71	2214.41	1997.68	2586.08	1360.48	1298.81	813.702	1425.07	1342.45	DNA	DNA
DNA-TA-3_DR	133.577	121.236	0.113	0.090569	0.837478	0.634421	103.427	160.967	120.461	111.302	101.953	123.81	124.003	128.581	122.328	149.581	144.696	117.301	140.956	137.482	118.871	108.097	DNA	DNA
DNA-TA-8_DR	189.47	119.173	0.0474808	0.259036	0.923651	0.290727	174.349	187.124	198.092	107.497	84.9608	90.5479	122.338	136.035	178.581	198.624	200.05	100.543	155.723	109.506	158.955	125.627	DNA	DNA
BHIKHARI-3-I_DR	22.6763	13.9119	0.176383	-0.396607	0.874724	0.350617	19.7004	15.0906	29.4461	17.1233	15.7784	16.6312	16.6447	12.1127	17.8581	22.8867	31.0757	14.6626	12.0819	7.19383	15.2044	11.6862	LTR	LTR
BHIKHARI-4-I_DR	75.822	112.421	0.236223	-0.116655	0.744104	0.774035	64.0263	44.2658	101.723	102.74	89.8157	155.225	163.118	73.6081	71.4325	79.286	94.1982	147.673	117.463	83.928	89.8443	100.793	LTR	LTR
DNA-TTAA0-1_DR	1016.6	723.093	-0.0750838	0.0298835	0.814987	0.812778	1116.03	1030.19	982.43	799.09	718.525	732.699	658.297	666.2	945.587	1070.77	954.607	710.087	717.532	689.009	774.043	765.446	DNA	DNA
BHIKHARI-5-I_DR	647.603	619.403	0.477141	-0.0686172	0.00397851	0.810657	547.671	580.486	495.23	463.282	568.023	934.122	627.504	578.616	811.651	755.261	695.319	615.828	698.066	576.305	613.706	518.575	LTR	LTR
DNA-TTAA0-7_DR	13.776	2.26711	-0.66494	0.216056	0.512272	0.878069	18.7154	12.0725	20.0769	4.75649	1.21373	0	3.32894	0.931748	11.6078	11.4433	8.74004	3.14198	2.01365	1.59863	2.76444	2.92155	DNA	DNA
DNA-X-13_DR	377.788	278.211	0.0670977	0.03595	0.859641	0.849542	344.757	368.211	394.846	262.558	281.584	268.872	285.456	277.661	351.805	402.152	404.955	228.317	301.377	315.729	315.146	245.41	DNA	DNA
DNA-X-2_DR	2180.01	1456.87	0.117815	0.1166	0.645755	0.261432	2186.74	2148.9	1936.75	1437.41	1393.36	1432.14	1359.87	1369.67	2334.06	2412.91	2060.71	1363.62	1455.2	1751.3	1570.2	1435.94	DNA	DNA
CATCH2I_DR	26.6504	43.5286	0.313617	-0.136362	0.732145	0.746814	20.6854	24.145	26.7692	37.1006	75.251	48.9698	40.7795	27.9525	30.3588	32.6953	25.249	46.0824	51.0125	38.3671	31.7911	37.9801	LTR	Pao
CATCH2LTR_DR	48.1719	45.0201	0.134773	-0.0911778	0.861634	0.791309	43.3409	50.3021	44.1692	34.2467	38.8392	56.3614	50.7663	52.1779	55.3602	53.1298	42.7291	34.5618	46.9852	48.7582	53.9066	33.5978	LTR	Pao
DNA2-2_DR	3929.21	3646.69	-0.132372	0.0374142	0.588077	0.856953	3824.83	4168.03	4336.61	3677.71	4175.21	3478.7	3283.16	3389.7	4069.86	3829.43	3346.46	3938.99	4381.71	3977.39	3086.5	3077.85	DNA	DNA
DNA8-7_DR	1770.61	1082.31	-0.126127	0.0728032	0.541188	0.667754	1880.4	1881.3	1781.49	1080.67	958.843	914.719	1126.01	1190.77	1654.55	1725.49	1700.42	1079.79	1153.82	908.021	1256.44	1154.01	DNA	DNA
Copia-7-I_DR	144.401	103.811	0.0455363	-0.113572	0.958129	0.62996	161.543	148.894	115.108	91.3245	100.739	145.985	96.5392	104.356	165.188	150.398	125.274	98.4487	89.9432	110.305	96.7554	103.715	LTR	Gypsy?
TDR24	1971	1308.24	0.0190421	0.10856	0.972454	0.296141	1970.04	1989.95	1914	1132.04	1240.43	1236.26	1326.58	1357.56	1817.96	2168.51	1965.54	1222.23	1433.05	1295.69	1408.48	1430.1	DNA	DNA
Copia1-I_DR	87.4288	137.833	0.0865901	-0.75634	0.923038	0.00486254	73.8765	85.5135	95.0307	106.545	239.104	179.248	213.884	127.65	99.1125	61.3036	109.736	84.8334	118.806	98.3156	84.3154	125.627	LTR	Copia
TDR6	1647.54	1115.83	-0.109319	0.0262224	0.651612	0.92307	1731.67	1714.29	1683.78	1220.51	1088.71	748.406	1212.57	1256	1463.47	1688.71	1603.31	1123.78	1155.84	825.691	1342.14	1184.69	DNA	DNA
TDR7	4922.31	3348.2	-0.0591141	0.190168	0.811038	0.455836	5111.27	4811.9	5146.38	3072.69	2733.31	2285.87	3774.18	3770.79	4708.29	4697.49	5058.54	3599.66	3897.09	2336.39	3964.21	4047.8	DNA	DNA
TDR8C	404.168	277.439	-0.0331636	0.322754	0.940072	0.000786263	394.008	419.519	413.584	233.068	231.822	242.077	267.147	259.026	408.951	431.577	357.371	298.488	314.13	325.321	308.235	295.076	DNA	DNA
ERV1-2-LTR_DR	114.26	81.8926	0.193644	0.471529	0.732145	0.0157606	73.8765	120.725	125.815	83.7141	67.9686	56.3614	55.7597	80.1304	112.506	112.799	139.841	106.827	93.9705	95.9177	76.0221	102.254	LTR	ERV-Foamy
ERV1_DR-I	59.472	44.5689	0.154934	0.713677	0.817691	0.000721259	51.221	46.2779	72.2768	30.4415	24.2745	35.1104	39.115	38.2017	61.6105	66.2079	59.2381	48.177	54.3686	56.7513	60.8177	58.431	LTR	ERV1
ERV1-3-I_DR	749.597	279.752	1.47954	1.23083	0.0221425	1.39745e-15	638.293	215.293	333.277	175.039	219.684	147.833	149.802	146.284	850.939	1265.31	1194.47	456.634	412.128	339.708	418.813	331.596	LTR	ERV1
ERV1-N1-I_DR	561.747	1012.15	1.01008	3.74047	5.26008e-11	3.37859e-50	409.768	334.006	374.769	199.772	114.09	142.29	125.667	122.059	764.327	801.034	686.579	2670.68	978.635	1701.74	2112.03	1954.52	LTR	ERV1
ERV1-N1-LTR_DR	536.429	495.17	-0.0387995	0.115976	0.930566	0.256834	558.506	511.069	562.153	473.746	523.116	470.295	445.245	464.942	526.814	559.906	500.125	537.278	475.893	535.54	485.159	540.486	LTR	ERV1
ERV1-N5-I_DR	960.762	213.013	-0.0901955	0.0676208	0.893085	0.835187	1141.64	1149.91	679.938	166.477	205.12	255.012	222.206	188.213	1095.6	1074.04	623.456	147.673	177.873	211.818	297.177	258.557	LTR	ERV1
I-1_DR	57.2271	75.5124	0.0198386	-0.709554	0.983834	3.21072e-05	55.1611	64.3866	50.8615	97.9836	100.739	76.6885	90.7135	101.561	59.8247	64.5731	48.5558	65.9816	51.0125	54.3534	64.9644	51.1271	LINE	I
ERV1-N8-I_DR	296.485	109.743	-0.0968077	1.37751	0.865541	2.76168e-07	249.21	226.359	445.707	77.0551	50.9765	57.2854	61.5853	56.8366	314.303	276.275	267.057	112.064	170.489	109.506	258.475	143.156	LTR	ERV1
ERV1-N8-LTR_DR	55.525	38.8771	-0.0621462	0.367092	0.955809	0.21584	47.281	51.3081	72.2768	33.2954	23.0608	40.6542	27.4637	43.7922	56.2531	50.6777	55.3536	40.8457	46.314	32.7719	55.2888	45.284	LTR	ERV1
ERV3_DR_LTR	118.353	102.286	0.36374	0.413782	0.291511	0.0101141	93.5769	103.622	113.769	95.1297	80.1059	77.6125	93.2102	89.4478	130.364	125.059	143.725	105.78	118.134	99.1149	129.929	134.391	LTR	ERV1
ERV3_DR-I	26.3322	26.5267	1.30715	1.98276	0.00959555	1.11961e-09	16.7453	15.0906	13.3846	8.56167	12.1373	4.61979	17.4769	10.2492	37.502	33.5126	41.758	52.3663	37.5882	34.3705	46.9955	40.9017	LTR	ERV1
ERV4_DR-I	5560.81	5621.4	2.9189	2.56698	1.80377e-38	4.52231e-102	1086.48	1062.38	1750.71	1341.33	1616.68	1593.83	1944.1	1618.45	6981.63	10045.6	12438.1	8292.73	9068.15	9043.44	11003.9	10691.4	LTR	ERV1
ERV5_DR_LTR	18.2307	10.8828	-0.520434	0.0753619	0.571818	0.901729	17.7304	20.1208	26.7692	9.51297	16.9922	7.39167	9.15457	10.2492	16.9652	12.2607	15.5379	6.28396	10.0683	13.5883	12.44	13.147	LTR	ERV1
LTR-9_DR	115.017	81.1804	0.0997422	0.0826184	0.859641	0.709473	130.023	108.652	93.6922	79.909	83.747	78.5364	70.7399	84.7891	124.114	120.972	112.649	89.0227	87.9295	93.5197	69.111	74.4995	LTR	ERV1
I-5_DR	54.0197	81.9488	0.4067	-0.414206	0.419773	0.285971	45.3109	47.2839	46.8461	64.6882	58.2588	64.6771	133.157	145.353	64.2892	62.121	58.2669	73.3128	63.0945	50.3568	76.0221	90.568	LINE	I
ZFERV_I-int	752.432	933.622	0.415109	1.13322	0.811848	0.00057884	277.776	1187.13	469.799	624.051	680.9	954.449	377.834	286.978	738.433	1227.71	613.745	1440.07	924.938	1705.74	1317.26	1024	LTR	ERV1
ZFERV_LTR	53.2764	61.0758	-0.132784	0.723769	0.968334	0.0741124	19.7004	108.652	38.8153	47.5649	57.0451	72.0687	31.6249	23.2937	36.6091	80.9208	34.9602	99.496	64.4369	111.105	44.2311	59.8917	LTR	ERV1
ZFERV-2-I_DR	155.932	118.971	0.560352	0.555543	0.03811	0.0199617	112.292	137.828	128.492	59.9317	127.441	85.0041	85.7201	124.854	179.474	218.241	159.263	126.726	132.23	163.06	156.191	128.548	LTR	ERV1
DIRS-3_DR	140.274	153.721	0.363823	-0.201265	0.360797	0.419017	117.217	154.93	95.0307	136.987	125.014	215.282	144.809	201.258	141.972	183.911	148.581	136.152	149.682	170.254	142.369	115.401	LTR	DIRS
ZFERV-2-LTR_DR	9.3858	15.3585	0.443334	0.57441	1	0.235655	8.86518	7.04229	8.03076	12.3669	13.351	14.7833	9.98681	12.1127	12.5007	13.0781	6.79781	10.4733	16.7804	32.7719	20.7333	10.2254	LTR	ERV1
Gypsy-116-I_DR	32.3391	17.4305	-0.299868	0.0949083	0.729717	0.878069	41.3708	41.2477	24.0923	7.61038	21.8471	27.7187	12.4835	14.908	35.7162	30.2431	21.3645	23.0412	16.1092	16.7856	22.1155	11.6862	LTR	Gypsy
Gypsy-117-I_DR	31.5782	119.928	0.486801	1.81179	0.497683	8.64403e-05	26.5955	33.1994	18.7384	73.2499	89.8157	49.8937	29.9604	24.2255	32.1446	45.7734	33.0179	200.039	275.199	162.261	239.124	55.5094	LTR	Gypsy
Gypsy-117-LTR_DR	67.6117	54.5058	-0.0943441	0.552404	0.875802	0.0111714	73.8765	73.441	61.5692	37.1006	50.9765	54.5135	44.9406	32.6112	69.6467	57.2167	69.9203	62.8396	59.0672	59.9486	78.7866	64.2741	LTR	Gypsy
DIRS-6_DR	244.384	174.355	0.105353	-0.0288003	0.794368	0.875912	221.63	249.498	235.569	175.039	175.99	198.651	177.266	156.534	255.371	267.284	236.952	164.43	187.941	179.846	168.631	159.224	LTR	Ngaro
DIRS-7_DR	555.348	317.513	0.113425	-0.0103915	0.705447	0.955292	540.776	501.009	559.476	330.1	298.576	355.724	310.423	302.818	616.105	558.272	556.449	322.576	330.239	356.494	309.617	258.557	LTR	Ngaro
Gypsy-14-I_DR	41.1809	25.1841	1.48677	1.51931	0.00102323	1.51387e-06	28.5656	27.1631	8.03076	15.2208	12.1373	13.8594	14.148	10.2492	61.6105	65.3905	56.3247	24.0885	44.9716	47.1595	27.6444	42.3624	LTR	Gypsy
Gypsy-14-LTR_DR	42.0169	13.1065	0.275257	0.742399	0.747802	0.214682	59.1012	30.1812	24.0923	0.951297	8.49608	9.23958	15.8124	13.9762	56.2531	41.6865	40.7869	13.6152	17.4517	12.789	12.44	26.2939	LTR	Gypsy
Gypsy-15-I_DR	132.28	61.3893	0.27036	0.572042	0.661983	0.152742	98.502	79.4773	183.369	33.2954	48.549	28.6427	75.7333	58.7001	134.829	132.416	165.09	67.0289	52.355	49.5575	78.7866	121.244	LTR	Gypsy
Gypsy-15-LTR_DR	35.07	15.1692	0.544022	0.283945	0.421933	0.678333	21.6704	23.139	41.4923	9.51297	12.1373	3.69583	22.4703	19.5667	37.502	35.1474	51.4691	20.9465	12.0819	8.79245	23.4977	18.9901	LTR	Gypsy
Gypsy-150-LTRb_DR	89.089	94.3583	-0.181769	0.0416553	0.724365	0.895052	93.5769	95.5739	95.0307	109.399	94.6706	115.495	70.7399	75.4716	89.2906	83.3729	77.6893	116.253	101.354	80.7307	106.431	73.0387	LTR	Gypsy
Gypsy-16-LTR_DR	40.3158	34.5195	0.256881	0.643481	0.725027	0.018035	34.4757	33.1994	42.8307	35.198	23.0608	33.2625	17.4769	25.1572	43.7524	40.0517	47.5847	46.0824	35.5745	41.5643	48.3777	39.4409	LTR	Gypsy
Gypsy-166-I_DR	139.65	135.451	1.2441	1.92881	8.87513e-07	7.51137e-08	79.7866	84.5075	84.323	71.3473	97.098	57.2854	39.9472	17.7032	156.259	186.363	246.663	274.399	218.146	230.202	167.249	181.136	LTR	Gypsy
Gypsy-166-LTR_DR	12.3928	7.35443	0.356662	0.963211	1	0.0764107	14.7753	12.0725	5.35384	5.70778	4.8549	7.39167	4.9934	1.8635	18.751	9.80858	13.5956	12.5679	8.05461	9.59177	8.29332	10.2254	LTR	Gypsy
Gypsy-169-I_DR	100.688	113.949	0.550074	0.569036	0.0651852	0.0260694	73.8765	83.5014	88.3384	65.6395	100.739	144.137	73.2366	76.4034	115.185	126.694	116.534	145.578	136.257	157.465	120.253	119.783	LTR	Gypsy
Gypsy-17-I_DR	97.2715	125.173	1.77161	1.42964	2.02358e-10	4.4046e-14	59.1012	37.2235	34.8	52.3213	92.2431	56.3614	58.2564	81.0621	143.758	139.772	168.974	159.194	190.626	165.458	225.302	170.911	LTR	Gypsy
Gypsy-17-LTR_DR	23.1392	14.7429	1.35971	1.56544	0.0338266	0.00599331	13.7903	14.0846	10.7077	2.85389	2.42745	4.61979	13.3157	13.0445	24.1085	23.7041	52.4403	11.5206	22.1502	15.187	34.5555	27.7547	LTR	Gypsy
Gypsy-173_DR	95.9592	73.7053	0.112012	0.153921	0.851617	0.593755	96.532	86.5196	93.6922	74.2012	50.9765	93.3198	69.0754	61.4954	99.1125	98.9032	100.996	65.9816	75.1764	98.3156	85.6977	62.8133	LTR	Gypsy
Gypsy-19-I_DR	5.66261	6.75948	0.865157	1.54369	1	0.0127837	3.94008	4.02417	4.01538	2.85389	2.42745	7.39167	3.32894	0.931748	2.67872	5.72167	13.5956	6.28396	7.38339	12.789	11.0578	13.147	LTR	Gypsy
EnSpm-N8_DR	300.869	174.394	0.235611	-0.186399	0.480409	0.356118	313.236	299.8	214.154	197.87	154.143	193.107	203.897	182.623	300.909	334.309	342.804	178.045	195.996	171.053	156.191	111.019	DNA	CMC-EnSpm
Gypsy-19-LTR_DR	11.0235	10.1591	-0.494343	0.599168	1	0.229193	13.7903	14.0846	10.7077	10.4643	7.28235	10.1635	8.32234	4.65874	6.25034	10.626	10.6823	7.33128	15.438	15.187	11.0578	11.6862	LTR	Gypsy
Gypsy-20-I_DR	3.52116	1.47701	2.50029	2.00872	0.747802	0.164585	0	3.01812	0	0.951297	0	0.923958	0.832234	0	4.46453	4.90429	8.74004	1.04733	0.671218	3.19726	2.76444	4.38232	LTR	Gypsy
Gypsy-21-I_DR	273.267	595.519	2.24175	1.89335	2.62388e-21	6.69815e-30	86.6818	100.604	99.046	253.996	243.959	254.088	296.275	212.439	316.089	459.368	577.814	1134.25	702.765	754.552	1116.83	986.022	LTR	Gypsy
Gypsy-21-LTR_DR	53.1655	192.869	2.75606	2.00425	3.87828e-11	5.47872e-19	7.88016	22.1329	10.7077	75.1525	65.5412	59.1333	106.526	76.4034	83.9331	76.8339	117.505	366.564	238.282	223.808	410.519	306.763	LTR	Gypsy
Dada-U1B_DR	157.284	155.887	0.0827886	-0.0948172	0.901348	0.814556	112.292	130.785	216.831	124.62	131.082	107.179	165.615	274.866	124.114	183.911	175.772	126.726	143.641	130.288	156.191	198.665	DNA	Dada
Gypsy-22-I_DR	47.4606	62.6987	0.811022	1.02983	0.0450263	7.22248e-06	32.5057	36.2175	34.8	52.3213	41.2667	32.3385	36.6183	44.7239	54.4673	69.4774	57.2958	111.017	74.5052	99.1149	64.9644	70.1171	LTR	Gypsy
Gypsy-23-I_DR	22.5613	11.0411	0.172173	0.0915274	0.875802	0.909938	21.6704	19.1148	22.7538	15.2208	9.7098	13.8594	8.32234	7.45399	31.2517	11.4433	29.1335	12.5679	11.4107	23.1801	1.38222	7.30387	LTR	Gypsy
DNA-1-3B_DR	2354.96	1793.67	0.0374257	-0.20768	0.899918	0.0718594	2227.13	2395.38	2351.67	1860.74	1995.36	2133.42	1751.85	1878.4	2360.84	2590.28	2204.43	1625.45	1749.86	1922.35	1441.66	1577.64	DNA	DNA
Gypsy-23-LTR_DR	25.1562	22.8416	0.111941	0.197676	0.940072	0.623473	31.5206	23.139	17.4	23.7824	13.351	19.4031	30.7927	17.7032	31.2517	20.4345	27.1912	21.9939	24.8351	22.3808	23.4977	30.6763	LTR	Gypsy
Gypsy-25-I_DR	20.4668	193.412	2.42187	4.35513	0.000330644	7.57464e-60	9.8502	5.03021	4.01538	19.0259	7.28235	14.7833	26.6315	20.4985	25.0014	24.5214	54.3825	500.622	298.692	278.961	424.342	343.282	LTR	Gypsy
Gypsy-25-LTR_DR	27.938	23.6039	1.6183	1.68106	0.00173501	5.23876e-06	11.8202	10.0604	20.0769	11.4156	12.1373	2.77187	10.819	18.635	36.6091	53.1298	35.9313	42.9404	28.8624	28.7753	37.3199	42.3624	LTR	Gypsy
Gypsy-26-I_DR	33.2169	53.2658	0.612221	0.0379477	0.308484	0.895052	22.6555	28.1692	28.1077	47.5649	61.9	58.2094	48.2696	47.5192	31.2517	42.5038	46.6136	63.8869	53.6974	47.9588	52.5244	51.1271	LTR	Gypsy
Gypsy-26-LTR_DR	21.7451	20.8217	0.952193	0.430316	0.181018	0.279719	18.7154	12.0725	13.3846	11.4156	26.702	14.7833	21.6381	14.908	25.8943	19.6172	40.7869	31.4198	20.1365	27.1767	15.2044	24.8332	LTR	Gypsy
Gypsy-27-I_DR	71.5374	30.5386	0.40717	0.0417261	0.426812	0.931348	54.1761	57.3444	73.6153	27.5876	40.0529	28.6427	34.1216	19.5667	59.8247	89.0946	95.1693	27.2305	24.8351	30.3739	52.5244	20.4508	LTR	Gypsy
Gypsy-27-LTR_DR	54.1166	26.277	0.0305292	0.355871	0.977345	0.230131	47.281	58.3504	54.8769	23.7824	24.2745	23.099	23.3026	21.4302	47.324	49.8603	67.007	26.1832	30.876	31.9726	35.9377	21.9116	LTR	Gypsy
Gypsy-28-I_DR	164.994	196.695	0.12247	0.168418	0.796632	0.461813	138.888	167.003	168.646	202.626	144.433	244.849	169.776	163.056	158.044	180.641	176.743	245.074	170.489	219.811	218.391	188.44	LTR	Gypsy
DNA-3-1_DR	926.741	927.76	0.0717274	-0.187817	0.82806	0.0827336	941.679	947.691	820.476	996.959	1013.46	872.216	940.425	1117.17	992.911	955.519	902.167	943.641	865.2	813.702	798.923	915.905	DNA	DNA
DNA-3-2B_DR	1603.63	1149.16	0.10916	-0.0857877	0.653202	0.340255	1457.83	1555.34	1616.86	1146.31	1233.14	1149.4	1221.72	1163.75	1554.55	1737.75	1699.45	1014.86	1066.56	1171.79	1209.44	1114.57	DNA	DNA
Gypsy-29-I_DR	5.47468	8.25831	0.565273	0.667113	1	0.314743	2.95506	5.03021	5.35384	5.70778	8.49608	11.0875	2.4967	4.65874	7.14325	6.53905	5.82669	7.33128	8.72583	16.7856	4.14666	13.147	LTR	Gypsy
Gypsy-29-LTR_DR	7.92688	2.09588	0.262683	1.20835	1	0.341887	9.8502	10.0604	1.33846	3.80519	0	1.84792	0.832234	0	3.57162	8.17382	14.5667	3.14198	5.36974	3.19726	2.76444	0	LTR	Gypsy
Gypsy-30-I_DR	29.2383	15.9622	0.578961	1.25995	0.491674	0.00272312	19.7004	34.2054	16.0615	13.3182	8.49608	13.8594	7.49011	4.65874	20.5368	44.1386	40.7869	17.8045	33.5609	24.7787	15.2044	20.4508	LTR	Gypsy
Gypsy-30-LTR_DR	4.13754	2.98344	0.269098	1.00261	1	0.324455	1.97004	4.02417	5.35384	3.80519	3.64118	2.77187	0	0	8.92906	1.63476	2.91335	4.18931	2.68487	5.5952	2.76444	4.38232	LTR	Gypsy
Gypsy-31-LTR_DR	297.628	313.796	-0.0154383	0.0679358	0.979222	0.707546	289.596	278.673	330.6	279.681	351.98	282.731	336.223	282.32	304.481	300.796	281.624	389.605	305.404	300.542	302.706	306.763	LTR	Gypsy
Gypsy-32-I_DR	34.6416	31.81	-0.135975	0.552263	0.874724	0.0417174	27.5806	50.3021	30.7846	27.5876	27.9157	30.4906	24.1348	19.5667	33.9304	35.1474	30.1046	28.2778	37.5882	47.1595	35.9377	39.4409	LTR	Gypsy
Gypsy10-I_DR	392.332	483.399	0.872502	0.812102	1.17673e-07	1.01564e-07	257.09	288.734	286.43	373.86	423.59	288.275	350.371	319.59	464.311	558.272	499.154	790.731	557.111	585.098	537.684	607.682	LTR	Gypsy
Gypsy10-LTR_DR	67.2983	54.2734	0.971481	1.55625	0.00933168	7.55467e-12	29.5506	51.3081	56.2153	19.9772	20.6333	40.6542	27.4637	28.8842	102.684	72.747	91.2849	92.1647	93.2993	75.1355	78.7866	65.7348	LTR	Gypsy
DNA-8-29_DR	428.707	205.988	0.0437284	-0.0668968	0.901348	0.672616	404.843	436.622	425.63	209.285	223.325	238.381	199.736	182.623	438.417	456.916	409.811	207.371	189.283	201.427	215.626	192.822	DNA	DNA
Gypsy102-I_DR	64.8425	111.919	0.4144	0.668129	0.443023	0.00172152	48.266	68.4108	49.523	74.2012	95.8843	55.4375	110.687	95.0383	66.075	59.6689	97.1116	158.146	112.093	133.485	139.604	144.617	LTR	Gypsy
Gypsy102-LTR_DR	8.72997	15.2074	0.597013	1.10288	1	0.00470466	4.9251	3.01812	13.3846	8.56167	15.7784	7.39167	9.98681	6.52224	10.7149	10.626	9.71116	23.0412	18.7941	13.5883	22.1155	26.2939	LTR	Gypsy
Gypsy104-I_Dr	22.4055	15.1152	0.734168	0.641544	0.294912	0.111169	18.7154	18.1087	13.3846	8.56167	15.7784	16.6312	10.819	7.45399	25.0014	31.0605	28.1624	13.6152	16.1092	22.3808	19.3511	20.4508	LTR	Gypsy
DNA-N4_DR	1214.19	1063.47	0.0566931	-0.0759517	0.859641	0.338288	1162.32	1228.38	1180.52	1067.36	1062.01	1162.34	1046.12	1119.96	1281.32	1265.31	1167.28	1087.12	1026.96	1025.52	1062.93	974.336	DNA	DNA
Gypsy105-I_Dr	6.50607	19.2046	0.80715	3.20567	1	4.08925e-07	2.95506	6.03625	5.35384	5.70778	7.28235	1.84792	3.32894	0.931748	8.03615	14.7129	1.94223	15.7099	11.4107	49.5575	53.9066	42.3624	LTR	Gypsy
Gypsy105-LTR_Dr	16.2998	10.2633	0.203539	0.55871	0.874724	0.309434	24.6255	11.0665	9.36922	2.85389	7.28235	11.0875	10.819	8.38574	15.1794	17.165	20.3934	8.37861	9.39705	10.3911	17.9689	16.0685	LTR	Gypsy
Gypsy106-LTR_DR	12.2928	5.50427	0.226984	1.31233	1	0.0350002	19.7004	6.03625	8.03076	4.75649	1.21373	3.69583	2.4967	3.72699	14.2865	13.0781	12.6245	6.28396	10.7395	7.99314	8.29332	5.8431	LTR	Gypsy
DNA-TTAA-1_DR	693.249	458.231	0.0968087	-0.00397792	0.739665	0.983639	671.784	689.138	649.153	456.623	534.039	400.998	437.755	469.601	707.181	778.965	663.272	482.817	447.702	488.381	443.693	420.703	DNA	DNA
Gypsy107-I_Dr	4.54453	6.06818	0.934659	0.706304	1	0.27482	5.91012	2.01208	1.33846	4.75649	3.64118	7.39167	3.32894	3.72699	2.67872	11.4433	3.88446	3.14198	7.38339	8.79245	8.29332	10.2254	LTR	Gypsy
Gypsy107-LTR_Dr	13.649	10.6093	1.21111	0.154352	0.14282	0.810657	10.8352	7.04229	6.6923	9.51297	13.351	11.0875	10.819	5.59049	22.3226	20.4345	14.5667	4.18931	11.4107	14.3877	9.67554	16.0685	LTR	Gypsy
Gypsy108-I_Dr	57.3841	53.262	0.309945	0.404057	0.64171	0.186012	37.4308	45.2719	72.2768	51.37	25.4882	60.9812	45.7729	46.5874	62.5034	74.3817	52.4403	53.4136	77.19	73.5369	44.2311	54.0486	LTR	Gypsy
Gypsy108-LTR_Dr	64.7769	57.2272	0.33533	0.349634	0.528737	0.0846419	60.0862	69.4169	41.4923	41.8571	53.4039	59.1333	50.7663	45.6557	78.5757	71.1122	67.9781	58.6503	62.4232	61.5472	76.0221	62.8133	LTR	Gypsy
DNA-X-8_DR	1057.75	703.465	0.0617388	-0.0975604	0.865541	0.24321	1067.76	1030.19	1007.86	685.885	727.021	777.049	733.198	712.787	1079.52	1231.79	929.358	644.106	669.204	712.189	692.492	680.721	DNA	DNA
Gypsy11-I_DR	66.2091	77.1113	2.3765	2.14859	6.35984e-11	9.18909e-23	15.7603	21.1269	28.1077	22.8311	30.3431	21.251	27.4637	40.9969	75.897	129.146	127.216	102.638	157.065	135.084	107.813	125.627	LTR	Gypsy
DNA25TWA2_DR	4027.87	2982.11	0.0856822	-0.0732878	0.725027	0.545241	3774.6	4000.02	3951.13	3054.61	3104.71	3293.91	2842.91	2999.3	4170.76	4385.25	3885.43	2646.59	3018.47	3344.33	2898.52	2617.71	DNA	DNA
DNA8-3_DR	556.049	377.582	0.204919	-0.206978	0.443023	0.27312	500.39	508.051	542.076	321.538	458.788	455.511	423.607	361.518	686.645	553.367	545.767	381.227	267.145	369.283	342.791	394.409	DNA	DNA
Gypsy11-LTR_DR	51.7393	29.8249	1.09251	1.45682	0.00488274	2.29474e-06	27.5806	44.2658	26.7692	18.0746	8.49608	19.4031	10.819	23.2937	58.9318	75.1991	77.6893	45.035	55.7111	47.9588	37.3199	32.137	LTR	Gypsy
Gypsy116-I_DR	18.4837	6.76848	2.27155	1.43992	0.00041367	0.0350002	3.94008	5.03021	10.7077	1.90259	3.64118	6.46771	4.9934	0.931748	25.0014	35.1474	31.0757	11.5206	3.35609	13.5883	11.0578	10.2254	LTR	Gypsy
Gypsy117-I_DR	182.753	355.196	0.914075	0.907537	0.00622643	6.06248e-12	101.457	122.737	156.6	299.659	293.721	208.815	214.716	221.756	175.01	192.085	348.631	446.161	488.646	485.184	449.222	444.075	LTR	Gypsy
Gypsy118-I_DR	4.81165	20.8687	0.892211	2.22744	1	7.34236e-09	7.88016	2.01208	0	8.56167	2.42745	12.9354	4.9934	7.45399	2.67872	11.4433	4.85558	28.2778	30.2048	48.7582	37.3199	27.7547	LTR	Gypsy
Gypsy119-LTR_DR	22.5263	12.6311	-0.0410288	0.46381	0.993198	0.321324	27.5806	22.1329	18.7384	7.61038	7.28235	12.9354	9.15457	15.8397	17.8581	29.4257	19.4223	14.6626	14.0956	15.9863	8.29332	20.4508	LTR	Gypsy
TDR9	993.941	175.684	0.0151792	-0.0182317	0.965525	0.906074	1006.69	1016.1	942.276	180.746	179.631	168.16	179.763	175.169	1065.24	930.18	1003.16	179.093	172.503	171.853	165.866	184.058	DNA	DNA
TE-X-1_DR	973.668	740.252	0.0286843	-0.157195	0.957331	0.0545235	843.177	975.86	1074.78	745.817	801.059	829.714	771.481	754.716	923.265	1057.69	967.231	640.964	687.998	741.763	713.226	715.779	DNA	DNA
DNA-8-11_DR	983.188	855.149	0.0102274	-0.0673648	0.985106	0.548285	1041.17	921.534	977.076	883.755	886.019	811.235	813.093	979.268	929.515	1145.15	884.686	876.612	760.49	846.474	847.301	847.249	DNA	hAT
Gypsy12-I_DR	155.921	231.038	2.81946	2.88855	2.0044e-32	1.89272e-66	46.2959	33.1994	36.1384	49.4674	50.9765	62.8292	63.2498	46.5874	235.727	281.179	302.988	407.41	349.033	342.106	523.861	414.86	LTR	Gypsy
Gypsy12-LTR_DR	43.3116	60.596	3.05989	2.85921	2.89168e-11	5.69258e-20	5.91012	8.04833	14.7231	16.172	15.7784	8.31562	14.148	18.635	62.5034	68.6601	100.025	125.679	89.272	57.5506	121.635	138.774	LTR	Gypsy
hAT-N71_DR	194.035	156.04	0.150749	-0.148554	0.791053	0.669705	170.408	140.846	242.261	187.406	142.006	89.6239	222.206	177.032	228.584	209.25	172.859	118.348	142.298	131.087	157.573	192.822	DNA	hAT
Gypsy120-I_DR	22.5541	18.1333	0.539455	0.413207	0.500385	0.400698	15.7603	23.139	16.0615	23.7824	10.9235	21.251	9.98681	11.181	27.6801	24.5214	28.1624	17.8045	18.1229	20.7822	12.44	35.0586	LTR	Gypsy
Gypsy121-I_DR	37.1721	65.4809	-0.389526	0.0672303	0.566137	0.859348	44.3259	47.2839	34.8	58.0291	75.251	82.2323	49.934	55.9049	35.7162	37.5996	23.3068	84.8334	72.4915	60.7479	77.4043	37.9801	LTR	Gypsy
Gypsy122-I_DR	5.57344	2.97936	1.03075	1.35712	1	0.181157	1.97004	5.03021	4.01538	0.951297	1.21373	0.923958	4.16117	0.931748	5.35744	7.35643	9.71116	6.28396	4.02731	3.99657	0	7.30387	LTR	Gypsy
HATN15_DR	70.1471	48.8848	0.176331	-0.0400822	0.761889	0.895052	68.9514	69.4169	58.8922	40.9058	40.0529	60.9812	54.0952	52.1779	75.897	76.8339	70.8915	51.319	50.3413	51.1561	48.3777	39.4409	DNA	hAT
Gypsy123-LTR_DR	19.15	12.449	-0.078287	0.259983	0.965525	0.593755	20.6854	18.1087	20.0769	10.4643	7.28235	12.0115	13.3157	13.9762	19.6439	13.0781	23.3068	15.7099	16.7804	13.5883	9.67554	11.6862	LTR	Gypsy
HATN3B_DR	663.787	329.184	0.0333751	-0.0015452	0.941637	0.992416	637.308	704.229	626.399	369.103	290.08	363.116	322.907	301.886	675.037	693.957	645.792	291.157	342.992	350.899	344.173	315.527	DNA	hAT
TDR19	6076.17	3098.57	0.0199075	-0.00539678	0.961644	0.978313	5634.32	6024.18	6446.02	2990.88	3801.39	2911.39	2931.96	2889.35	6041.4	6282.39	6028.69	3413.24	2884.89	3150.9	3074.06	2937.62	DNA	hAT
Gypsy127-I_DR	16.5028	10.4795	0.638564	0.712536	0.499991	0.136502	13.7903	9.05437	16.0615	4.75649	10.9235	10.1635	6.65787	7.45399	23.2156	15.5302	21.3645	8.37861	14.0956	12.789	19.3511	10.2254	LTR	Gypsy
DNA-8-33_DR	337.745	188.836	0.144444	-0.0326927	0.718443	0.859093	266.94	335.012	361.384	192.162	180.845	205.119	183.091	197.531	393.771	303.249	366.111	166.525	215.461	196.631	172.778	178.214	DNA	hAT-Ac
hAT-4_DR	31.934	26.0248	0.043341	-0.561572	0.971817	0.125299	39.4008	33.1994	21.4154	25.685	19.4196	37.8823	44.1084	27.9525	39.2879	35.9648	22.3357	20.9465	17.4517	28.7753	24.88	13.147	DNA	hAT-Ac
Gypsy128-LTR_DR	16.6961	12.7008	0.24421	0.235464	0.858825	0.720041	7.88016	13.0785	25.4307	7.61038	12.1373	16.6312	14.148	7.45399	14.2865	17.165	22.3357	4.18931	10.7395	19.9829	16.5866	17.5293	LTR	Gypsy
Gypsy13-I_DR	63.2269	296.59	1.14776	0.717847	0.000507597	0.014137	44.3259	43.2598	29.4461	136.035	334.988	254.088	218.045	178.896	78.5757	86.6424	97.1116	369.706	226.2	485.184	381.493	381.262	LTR	Gypsy
Gypsy13-LTR_DR	49.0556	66.9677	1.48293	0.81412	0.000234337	0.00569135	39.4008	21.1269	16.0615	32.3441	57.0451	41.5781	63.2498	47.5192	77.6828	71.1122	68.9492	98.4487	48.3277	90.3225	111.96	78.8818	LTR	Gypsy
Gypsy132-I_DR	51.4712	155.314	1.49935	1.05856	0.00024297	0.00417336	17.7304	31.1873	32.123	136.987	167.494	77.6125	51.5985	70.8129	66.9679	58.8515	101.967	269.163	114.107	211.818	244.653	208.891	LTR	Gypsy
Gypsy132-LTR_DR	13.8429	11.518	1.42608	0.8926	0.0755118	0.0575849	8.86518	8.04833	5.35384	12.3669	6.06863	6.46771	10.819	4.65874	12.5007	22.0693	26.2201	19.8992	13.4244	17.5849	16.5866	7.30387	LTR	Gypsy
hAT-N65_DR	261.782	274.541	0.0346587	-0.38133	0.950337	0.088655	240.345	256.541	279.738	291.097	200.265	312.298	403.634	341.952	227.691	282.814	283.566	252.406	210.091	206.223	229.449	297.998	DNA	hAT-Ac
Gypsy133-I_DR	32.6891	30.3915	0.241913	0.616879	0.818493	0.0635491	30.5356	31.1873	28.1077	19.9772	29.1294	33.2625	17.4769	19.5667	55.3602	28.6084	22.3357	34.5618	36.917	23.9794	52.5244	36.5193	LTR	Gypsy
Gypsy133-LTR_DR	15.6548	8.96332	1.17197	1.77268	0.124076	0.000519591	8.86518	13.0785	6.6923	6.65908	1.21373	4.61979	2.4967	4.65874	24.1085	23.7041	17.4801	12.5679	12.7531	10.3911	13.8222	20.4508	LTR	Gypsy
Gypsy134-I_DR	8.29244	4.28988	-0.98494	0.039572	1	0.979613	15.7603	13.0785	4.01538	0.951297	4.8549	6.46771	5.82564	3.72699	8.92906	4.08691	3.88446	0	8.05461	8.79245	2.76444	1.46077	LTR	Gypsy
ERV1-1-I_DR	130.227	92.3594	0.160098	-0.305016	0.736207	0.131084	116.232	111.671	141.877	96.081	135.937	89.6239	96.5392	95.9701	116.078	143.042	152.465	90.0701	81.8886	96.717	67.7288	73.0387	LTR	ERV1
ERV1-1-LTR_DR	3.99075	1.84047	0.0765379	-0.397899	1	0.773872	6.89514	2.01208	2.67692	1.90259	1.21373	3.69583	2.4967	0.931748	3.57162	4.90429	3.88446	1.04733	2.01365	0.799314	1.38222	2.92155	LTR	ERV1
ERV1-2-I_DR	51.5194	58.8066	0.420888	-0.167331	0.595043	0.622283	63.0413	30.1812	38.8153	56.1265	69.1823	37.8823	61.5853	86.6526	85.719	56.3993	34.9602	51.319	55.7111	56.7513	70.4932	42.3624	LTR	ERV-Foamy
Gypsy135-I_DR	20.07	13.8937	0.689445	0.870474	0.406281	0.0854443	10.8352	18.1087	17.4	10.4643	4.8549	10.1635	7.49011	14.908	27.6801	26.9736	19.4223	17.8045	16.1092	7.19383	20.7333	29.2155	LTR	Gypsy
Gypsy135-LTR_DR	15.4091	21.1645	-0.0199672	1.14479	0.993588	0.0968892	13.7903	23.139	9.36922	41.8571	4.8549	9.23958	4.16117	5.59049	25.0014	11.4433	9.71116	24.0885	28.8624	26.3774	35.9377	30.6763	LTR	Gypsy
ERV1-3-LTR_DR	91.0413	92.2475	0.395711	-0.16478	0.360282	0.739448	88.6518	77.4652	69.5999	66.5908	132.296	165.389	71.5721	52.1779	94.648	127.512	88.3715	90.0701	82.5598	87.1252	113.342	61.3525	LTR	ERV1
Gypsy136-I_DR	27.5097	40.0694	5.20628	5.37805	3.99969e-09	2.79144e-24	1.97004	1.00604	1.33846	0.951297	1.21373	0	3.32894	3.72699	44.6453	53.9472	62.1514	81.6914	106.724	80.7307	58.0533	64.2741	LTR	Gypsy
Gypsy136-LTR_DR	22.1681	16.8201	0.706946	0.756907	0.355839	0.049006	13.7903	18.1087	18.7384	10.4643	9.7098	13.8594	10.819	17.7032	35.7162	20.4345	26.2201	11.5206	26.1775	22.3808	20.7333	24.8332	LTR	Gypsy
Gypsy137-I_DR	73.3547	35.5429	-0.495036	0.422854	0.313459	0.412617	68.9514	66.3987	123.138	47.5649	44.9078	28.6427	20.8059	11.181	63.3963	58.0341	60.2092	62.8396	45.6428	38.3671	26.2622	29.2155	LTR	Gypsy
ERV1-N3-I_DR	1144.7	1118.17	0.0285394	-0.132583	0.944474	0.415557	1119.97	1100.61	1180.52	1168.19	1279.27	1213.16	1064.43	1125.55	1192.92	1157.41	1116.78	1325.92	1069.92	1004.74	1090.57	839.945	LTR	LTR
Gypsy138-LTR_DR	2.58142	1.18244	-0.476996	0.479916	1	0.842703	1.97004	3.01812	4.01538	2.85389	0	0	0	1.8635	3.57162	0	2.91335	0	1.34244	0	1.38222	4.38232	LTR	Gypsy
Gypsy140-I_DR	52.9489	27.5535	1.77645	1.04041	0.000121466	0.00500689	12.8053	31.1873	28.1077	14.2695	15.7784	26.7948	9.15457	25.1572	49.1098	80.9208	115.563	32.4671	43.6292	50.3568	34.5555	23.3724	LTR	Gypsy
ERV1-N4-LTR_DR	364.971	335.15	0.0187024	-0.19436	0.983416	0.341852	347.712	420.525	318.553	350.077	406.598	395.454	322.907	318.658	364.306	378.448	360.284	307.914	420.853	302.141	239.124	287.772	LTR	LTR
Gypsy140-LTR_DR	24.1089	17.3055	0.235851	0.281517	0.818493	0.583711	23.6405	15.0906	28.1077	25.685	12.1373	9.23958	13.3157	17.7032	22.3226	30.2431	25.249	17.8045	26.1775	11.1904	19.3511	20.4508	LTR	Gypsy
Gypsy141-I_DR	13.1402	6.17485	0.708174	1.17682	0.537379	0.0525804	7.88016	9.05437	13.3846	4.75649	1.21373	5.54375	2.4967	4.65874	12.5007	25.3388	10.6823	4.18931	9.39705	9.59177	9.67554	10.2254	LTR	Gypsy
Gypsy142-I_DR	11.7487	33.9679	1.54645	2.60017	0.338941	6.06352e-15	3.94008	5.03021	9.36922	7.61038	7.28235	16.6312	4.16117	12.1127	14.2865	15.5302	22.3357	43.9877	63.7657	46.3602	69.111	68.6564	LTR	Gypsy
ERV1-N7-I_DR	3485.21	1583.18	0.27577	-1.58018	0.875802	0.0116941	2088.24	1577.47	5794.19	3799.48	762.219	1562.41	2589.08	3149.31	5449.4	2801.17	3200.8	524.71	510.125	434.827	1665.58	834.102	LTR	ERV1
Gypsy143-I_DR	16.2958	10.641	0.661024	2.30863	0.537379	3.06363e-06	15.7603	5.03021	17.4	6.65908	2.42745	0.923958	3.32894	4.65874	15.1794	22.0693	22.3357	12.5679	20.8077	22.3808	16.5866	16.0685	LTR	Gypsy
Gypsy145-I_DR	21.3399	11.0562	0.555026	0.66901	0.513427	0.147976	16.7453	14.0846	21.4154	14.2695	4.8549	8.31562	5.82564	9.31748	23.2156	30.2431	22.3357	10.4733	14.7668	14.3877	15.2044	13.147	LTR	Gypsy
Gypsy146-I_DR	3.99517	2.77689	1.03994	2.28118	1	0.0330641	3.94008	0	4.01538	0	1.21373	0.923958	0	2.79525	2.67872	6.53905	6.79781	5.23663	8.05461	2.39794	2.76444	4.38232	LTR	Gypsy
Gypsy146-LTR_DR	9.58572	5.69868	1.74688	1.55402	0.346071	0.0122731	1.97004	6.03625	5.35384	2.85389	3.64118	1.84792	3.32894	2.79525	13.3936	17.165	13.5956	6.28396	10.7395	5.5952	9.67554	10.2254	LTR	Gypsy
Gypsy147-I_DR	100.454	97.5114	-0.036061	0.14204	0.979998	0.715211	106.382	125.755	72.2768	104.643	82.5333	140.442	62.4176	74.5399	118.756	103.807	75.747	103.685	101.354	123.894	120.253	61.3525	LTR	Gypsy
Gypsy148-I_DR	13.894	6.94964	1.11209	2.16656	0.194153	0.00176499	8.86518	13.0785	4.01538	3.80519	2.42745	1.84792	1.66447	2.79525	19.6439	21.2519	16.509	4.18931	5.36974	17.5849	15.2044	14.6077	LTR	Gypsy
Gypsy148-LTR_DR	202.133	157.968	-0.146528	0.0150604	0.715941	0.950323	185.184	221.329	231.554	173.136	123.8	180.172	157.292	152.807	187.51	202.711	184.512	155.004	175.859	168.655	165.866	127.087	LTR	Gypsy
Gypsy149-I_DR	86.063	71.3591	0.684197	0.0804733	0.0329545	0.793458	81.7567	59.3564	56.2153	71.3473	69.1823	52.6656	63.2498	90.3796	112.506	99.7206	106.823	63.8869	66.4506	83.928	92.6088	59.8917	LTR	Gypsy
Gypsy-115-I_DR	64.8531	87.4775	0.145949	-0.224044	0.847588	0.436769	57.1312	66.3987	61.5692	110.35	104.38	106.255	91.5457	61.4954	75.0041	83.3729	45.6424	74.3602	82.5598	111.904	69.111	62.8133	LTR	Gypsy
Gypsy-115-LTR_DR	59.5119	37.9962	0.0209927	-0.191844	0.993777	0.59584	45.3109	74.4471	57.5538	35.198	25.4882	44.35	58.2564	39.1334	54.4673	67.0253	58.2669	26.1832	41.6155	39.9657	31.7911	37.9801	LTR	Gypsy
Gypsy149-LTR_DR	6.28606	6.81896	0.740773	0.23497	1	0.805163	2.95506	7.04229	4.01538	7.61038	4.8549	0.923958	4.16117	13.0445	5.35744	5.72167	12.6245	7.33128	4.02731	4.79588	8.29332	13.147	LTR	Gypsy
Gypsy150-I_DR	236.854	188.661	-0.225606	0.0048673	0.529586	0.992416	252.165	302.818	210.138	245.435	264.592	148.757	145.641	136.967	241.085	220.693	194.223	324.671	132.23	115.101	167.249	205.969	LTR	Gypsy
Gypsy151-I_DR	14.3548	5.8445	0.29806	0.582099	0.865541	0.444957	17.7304	1.00604	20.0769	3.80519	9.7098	5.54375	2.4967	1.8635	20.5368	7.35643	19.4223	5.23663	3.35609	7.99314	9.67554	8.76464	LTR	Gypsy
Gypsy151-LTR_DR	5.79113	3.18922	0.610599	0.016108	1	0.989875	4.9251	1.00604	8.03076	3.80519	3.64118	0	6.65787	1.8635	8.92906	4.08691	7.76893	3.14198	4.69852	2.39794	2.76444	2.92155	LTR	Gypsy
Gypsy152-I_DR	48.8617	33.7042	-0.643572	0.558488	0.158451	0.0646161	62.0563	56.3383	60.2307	39.9545	21.8471	31.4146	18.3091	24.2255	48.2169	29.4257	36.9024	37.7037	36.917	39.1664	53.9066	33.5978	LTR	Gypsy
Gypsy152-LTR_DR	104.242	72.0232	-0.0167348	0.0691531	0.979998	0.819866	91.6069	108.652	115.108	85.6167	61.9	81.3083	70.7399	51.2462	104.47	120.155	85.4582	70.1709	59.0672	91.1218	76.0221	73.0387	LTR	Gypsy
Gypsy153-I_DR	25.7217	11.973	1.20552	4.36526	0.101353	1.48168e-07	7.88016	9.05437	30.7846	0	0	3.69583	1.66447	0	23.2156	36.7822	46.6136	20.9465	46.314	19.9829	11.0578	16.0685	LTR	Gypsy
Gypsy154-I_DR	7.38866	6.54421	0.208935	0.511362	1	0.456323	8.86518	5.03021	6.6923	8.56167	2.42745	6.46771	5.82564	2.79525	10.7149	8.17382	4.85558	9.42594	6.04096	3.99657	9.67554	10.2254	LTR	Gypsy
Gypsy155-LTR_DR	128.559	74.1168	-0.179358	0.176405	0.718443	0.354661	115.247	138.834	156.6	73.2499	81.3196	65.601	67.411	61.4954	121.435	132.416	106.823	72.2655	81.2173	78.3328	84.3154	75.9602	LTR	Gypsy
Gypsy-165-I_DR	17.5029	30.8919	0.140973	-0.0725197	0.930309	0.895052	19.7004	19.1148	10.7077	16.172	31.5569	48.0458	24.967	37.2699	16.9652	17.165	21.3645	21.9939	26.8487	35.9691	19.3511	46.7448	LTR	Gypsy
Gypsy156-LTR_DR	10.9562	8.45773	-0.00450581	1.11779	1	0.050367	20.6854	4.02417	8.03076	5.70778	2.42745	1.84792	9.15457	6.52224	8.92906	11.4433	12.6245	9.42594	10.0683	7.99314	12.44	18.9901	LTR	Gypsy
Gypsy157-I_DR	16.9471	10.9963	0.671394	0.0396073	0.456641	0.955292	17.7304	13.0785	8.03076	8.56167	12.1373	12.9354	7.49011	12.1127	22.3226	22.0693	18.4512	9.42594	4.69852	12.789	15.2044	14.6077	LTR	Gypsy
Gypsy-168-I_DR	121.488	122.123	0.0364834	-0.313208	0.961501	0.07139	134.948	130.785	93.6922	130.328	114.09	169.084	131.493	134.172	158.937	129.964	80.6026	109.969	124.175	115.901	91.2265	100.793	LTR	Gypsy
Gypsy-168-LTR_DR	111.856	105.724	0.0153474	-0.182402	0.995469	0.322642	128.053	112.677	92.3537	107.497	106.808	133.05	94.0425	119.264	131.257	108.712	98.0827	87.9754	90.6144	106.309	105.049	106.636	LTR	Gypsy
Gypsy157-LTR_DR	10.7462	6.75593	-0.573191	0.162641	1	0.83082	10.8352	13.0785	14.7231	5.70778	6.06863	4.61979	9.98681	5.59049	10.7149	7.35643	7.76893	12.5679	6.71218	6.39451	5.52888	4.38232	LTR	Gypsy
Gypsy159-I_DR	30.3444	36.4796	0.279302	0.253739	0.738642	0.433024	25.6105	31.1873	25.4307	32.3441	35.198	43.426	22.4703	32.6112	39.2879	34.33	26.2201	46.0824	28.8624	43.9623	34.5555	45.284	LTR	Gypsy
Gypsy159-LTR_DR	10.3986	7.05053	0.264052	1.28941	1	0.0231543	15.7603	7.04229	5.35384	0.951297	2.42745	7.39167	4.9934	4.65874	16.9652	11.4433	5.82669	10.4733	12.0819	10.3911	6.9111	10.2254	LTR	Gypsy
Gypsy-170-I_DR	4.08277	12.2615	1.09559	-0.343442	1	0.523978	2.95506	1.00604	4.01538	17.1233	12.1373	13.8594	14.9802	10.2492	6.25034	7.35643	2.91335	13.6152	13.4244	4.79588	16.5866	5.8431	LTR	Gypsy
Gypsy160-I_DR	18.6898	5.65001	1.40498	2.44287	0.0302844	0.000653428	12.8053	6.03625	12.0461	2.85389	1.21373	0.923958	1.66447	1.8635	32.1446	22.8867	26.2201	7.33128	7.38339	7.99314	17.9689	7.30387	LTR	Gypsy
Gypsy-18-LTR_DR	48.6505	30.6805	1.11869	-0.577287	0.00312428	0.465246	24.6255	34.2054	33.4615	16.172	64.3274	4.61979	52.4307	45.6557	57.146	68.6601	73.8048	14.6626	28.1911	9.59177	33.1733	37.9801	LTR	Gypsy
Gypsy161-I_DR	92.5024	107.448	0.222946	0.345887	0.696055	0.212077	91.6069	81.4893	82.9845	95.1297	74.0372	140.442	89.8813	74.5399	132.15	89.0946	77.6893	112.064	114.107	167.057	106.431	100.793	LTR	Gypsy
Gypsy161-LTR_DR	33.4141	34.1173	0.282791	0.248397	0.764815	0.354661	27.5806	33.1994	29.4461	26.6363	33.9843	34.1865	27.4637	34.4747	46.4311	22.0693	41.758	38.7511	38.2594	37.5678	30.4088	39.4409	LTR	Gypsy
Gypsy163-I_DR	9.35915	8.11192	3.13576	1.87844	0.024187	0.000515659	0	1.00604	5.35384	1.90259	3.64118	7.39167	2.4967	1.8635	16.0723	22.0693	11.6534	11.5206	10.0683	15.187	12.44	14.6077	LTR	Gypsy
Gypsy164-I_DR	19.5268	21.9029	0.541022	0.697152	0.556081	0.0378901	13.7903	14.0846	20.0769	15.2208	15.7784	24.9469	12.4835	15.8397	21.4297	19.6172	28.1624	31.4198	25.5063	33.5712	17.9689	26.2939	LTR	Gypsy
Gypsy164-LTR_DR	14.9073	8.26662	0.743534	0.737092	0.425176	0.232148	10.8352	13.0785	9.36922	6.65908	4.8549	8.31562	9.15457	1.8635	15.1794	19.6172	21.3645	10.4733	6.04096	16.7856	8.29332	10.2254	LTR	Gypsy
Gypsy172-I_Dr	12.5268	9.24719	-0.272728	0.483873	1	0.364845	11.8202	17.1027	12.0461	10.4643	4.8549	6.46771	9.98681	6.52224	13.3936	8.17382	12.6245	6.28396	14.0956	9.59177	11.0578	13.147	LTR	Gypsy
Gypsy172-LTR_Dr	7.18495	4.20908	0.942348	1.76515	1	0.0394077	5.91012	1.00604	8.03076	2.85389	1.21373	1.84792	2.4967	0.931748	13.3936	4.08691	10.6823	4.18931	4.69852	7.19383	15.2044	1.46077	LTR	Gypsy
Gypsy3-I_DR	14.2665	5.05399	-0.461698	1.21077	0.716923	0.0968892	17.7304	12.0725	20.0769	0.951297	3.64118	3.69583	4.9934	1.8635	15.1794	14.7129	5.82669	7.33128	10.0683	2.39794	8.29332	7.30387	LTR	Gypsy
Gypsy-24-LTR_DR	96.1707	52.645	0.796717	-0.079579	0.0135503	0.812108	71.9065	61.3685	77.6307	35.198	74.0372	63.7531	51.5985	46.5874	116.078	95.6336	154.407	45.035	52.355	51.1561	49.7599	56.9702	LTR	Gypsy
Gypsy3-LTR_DR	8.97101	5.41249	-0.263212	0.451919	1	0.537547	14.7753	9.05437	5.35384	4.75649	6.06863	5.54375	3.32894	2.79525	8.03615	9.80858	6.79781	5.23663	4.69852	4.79588	11.0578	5.8431	LTR	Gypsy
Gypsy36-I_DR	51.694	38.4459	1.01755	0.97358	0.0190385	0.000456126	49.251	32.1933	20.0769	28.5389	19.4196	32.3385	28.296	21.4302	81.2544	66.2079	61.1803	41.8931	47.6565	75.1355	40.0844	49.6663	LTR	Gypsy
Gypsy38-LTR_DR	16.5061	7.70274	-0.176396	0.220803	0.906092	0.746814	17.7304	16.0967	18.7384	4.75649	6.06863	7.39167	9.98681	6.52224	19.6439	12.2607	14.5667	5.23663	8.72583	5.5952	11.0578	11.6862	LTR	Gypsy
Gypsy39-I_DR	35.029	34.3671	0.492358	0.217462	0.515369	0.514369	28.5656	33.1994	25.4307	28.5389	25.4882	45.2739	34.9538	24.2255	61.6105	35.1474	26.2201	38.7511	32.8897	41.5643	44.2311	27.7547	LTR	Gypsy
Gypsy4-I_DR	140.398	28.0664	1.10087	1.32919	7.02097e-06	4.33741e-05	70.9214	88.5316	109.754	22.8311	13.351	22.175	9.98681	12.1127	207.154	170.833	195.194	36.6564	36.917	55.952	41.4666	29.2155	LTR	Gypsy
Gypsy4-LTR_DR	12.8124	2.75679	0.860133	3.06756	1	0.0111714	10.8352	7.04229	9.36922	0.951297	2.42745	0	0	0	11.6078	14.7129	23.3068	5.23663	7.38339	3.19726	6.9111	1.46077	LTR	Gypsy
Gypsy40-LTR_DR	89.6077	62.0607	0.122056	0.255523	0.848397	0.26329	70.9214	108.652	77.6307	58.9804	63.1137	70.2208	47.4373	43.7922	94.648	96.451	89.3427	69.1235	70.4779	61.5472	76.0221	59.8917	LTR	Gypsy
Gypsy-28-LTR_DR	138.827	147.47	0.198299	-0.457693	0.739665	0.059012	123.128	99.5981	165.969	184.552	229.394	140.442	143.976	159.329	122.328	131.598	190.339	153.957	140.284	142.278	88.4621	92.0288	LTR	Gypsy
Gypsy42-I_DR	14.0999	6.67715	-0.111112	0.974561	0.961501	0.0992358	20.6854	11.0665	12.0461	8.56167	1.21373	5.54375	3.32894	3.72699	17.8581	12.2607	10.6823	8.37861	8.72583	10.3911	11.0578	5.8431	LTR	Gypsy
Gypsy43-LTR_DR	65.216	37.4384	0.213655	0.336662	0.719144	0.27482	53.1911	61.3685	66.923	39.9545	30.3431	26.7948	42.4439	25.1572	69.6467	65.3905	74.7759	30.3725	36.917	50.3568	51.1422	40.9017	LTR	Gypsy
Gypsy44-I_DR	38.212	61.5901	0.59127	0.83439	0.288212	0.00169514	24.6255	31.1873	36.1384	49.4674	36.4118	59.1333	32.4571	42.8604	38.395	52.3124	46.6136	86.9281	50.3413	94.3191	70.4932	93.4895	LTR	Gypsy
Gypsy44-LTR_DR	45.4839	37.7994	0.322257	0.185501	0.647791	0.577894	40.3858	52.3142	28.1077	32.3441	30.3431	35.1104	33.2894	46.5874	48.2169	62.121	41.758	30.3725	38.9306	55.952	41.4666	33.5978	LTR	Gypsy
Gypsy-31-I_DR	46.2106	74.4388	0.0456577	-0.350455	0.979998	0.281579	43.3409	60.3625	32.123	47.5649	115.304	73.9167	117.345	63.3589	37.502	51.495	52.4403	63.8869	70.4779	59.1492	69.111	64.2741	LTR	Gypsy
Gypsy45-I_DR	80.4443	41.2995	-0.039636	0.514608	0.969331	0.103584	77.8166	81.4893	85.6614	30.4415	37.6255	24.0229	43.2762	35.4064	76.7899	84.1903	76.7181	35.6091	41.6155	74.3362	49.7599	40.9017	LTR	Gypsy
Gypsy45-LTR_DR	50.8448	31.1825	0.125251	0.126895	0.875802	0.794203	44.3259	61.3685	40.1538	31.3928	19.4196	36.9583	19.9736	41.9287	49.1098	70.2948	39.8157	21.9939	32.8897	47.9588	35.9377	23.3724	LTR	Gypsy
Gypsy-32-LTR_DR	52.5343	59.1641	0.127636	-0.237218	0.859641	0.402591	57.1312	50.3021	42.8307	58.0291	83.747	48.0458	80.7267	51.2462	54.4673	58.0341	52.4403	64.9342	57.0535	54.3534	51.1422	42.3624	LTR	Gypsy
Gypsy-34-I_DR	47.3734	85.5449	0.591884	-0.197294	0.211335	0.504561	32.5057	42.2537	38.8153	71.3473	63.1137	96.0916	101.533	124.854	52.6814	64.5731	53.4114	91.1174	88.6007	75.9348	56.671	86.1857	LTR	Gypsy
Gypsy47-LTR_DR	110.709	89.375	0.30952	0.21369	0.441893	0.318048	90.6219	119.719	85.6614	93.2271	61.9	101.635	80.7267	73.6081	131.257	118.52	118.476	95.3067	82.5598	98.3156	93.991	112.48	LTR	Gypsy
Gypsy48_LTR_DR	17.9019	15.8854	0.28289	0.0749488	0.814987	0.891854	18.7154	16.0967	13.3846	16.172	15.7784	12.0115	19.9736	12.1127	24.1085	14.7129	20.3934	12.5679	12.7531	15.9863	15.2044	26.2939	LTR	Gypsy
Gypsy100-I_DR	122.795	492.661	0.442001	-0.118636	0.764815	0.791309	48.266	135.816	128.492	378.616	512.192	586.713	589.222	494.758	74.1112	162.659	187.425	599.071	204.05	349.3	561.181	651.505	LTR	Gypsy
Gypsy100-LTR_DR	47.6369	110.441	1.10988	-0.0732032	0.0248972	0.893758	16.7453	29.1752	45.5076	87.5193	76.4647	108.103	169.776	121.127	47.324	59.6689	87.4004	86.9281	57.7247	83.928	124.4	188.44	LTR	Gypsy
Gypsy48-I_DR	26.7992	19.7142	0.128143	0.143103	0.901348	0.776903	28.5656	24.145	24.0923	17.1233	23.0608	27.7187	14.9802	12.1127	25.8943	31.8779	26.2201	16.7572	22.1502	27.976	22.1155	13.147	LTR	Gypsy
Gypsy49-LTR_DR	10.1879	8.39269	0.684127	0.267723	1	0.65993	6.89514	11.0665	5.35384	6.65908	6.06863	5.54375	11.6513	7.45399	16.9652	13.0781	7.76893	9.42594	8.72583	7.19383	12.44	8.76464	LTR	Gypsy
Gypsy103-I_Dr	5.66938	67.8741	0.884036	-1.66677	1	0.0018986	3.94008	4.02417	4.01538	40.9058	117.731	52.6656	81.5589	223.62	8.03615	8.17382	5.82669	69.1235	24.8351	25.578	19.3511	23.3724	LTR	Gypsy
Gypsy5-I_DR	112.678	107.227	0.286911	0.371725	0.48427	0.0673362	94.5619	90.5437	120.461	100.837	93.4568	116.419	72.4044	86.6526	116.078	129.146	125.274	125.679	116.792	150.271	113.342	96.4111	LTR	Gypsy
Gypsy104-LTR_DR	3.48131	2.56052	1.45069	-0.153662	1	0.900549	0	3.01812	2.67692	1.90259	1.21373	4.61979	1.66447	3.72699	6.25034	4.08691	4.85558	1.04733	2.68487	1.59863	2.76444	4.38232	LTR	Gypsy
Gypsy50-LTR_DR	153.103	109.325	-0.154984	0.581337	0.803294	0.0011225	125.098	132.797	227.538	97.9836	82.5333	72.0687	103.197	79.1986	143.758	134.051	155.379	150.815	110.751	111.105	140.986	144.617	LTR	Gypsy
Gypsy51-I_DR	113.312	116.362	0.435639	1.05948	0.191235	2.1743e-07	82.7417	98.5921	108.415	62.7856	69.1823	76.6885	100.7	65.2224	146.437	124.242	119.447	152.91	121.49	153.468	147.898	213.273	LTR	Gypsy
Gypsy51-LTR_DR	10.6019	11.1824	0.0631825	0.830089	1	0.0637033	4.9251	13.0785	13.3846	9.51297	4.8549	10.1635	4.16117	11.181	12.5007	13.8955	5.82669	14.6626	11.4107	15.9863	13.8222	16.0685	LTR	Gypsy
Gypsy52-I_DR	67.2674	56.7489	2.53882	2.93342	1.97502e-13	4.06649e-27	21.6704	14.0846	24.0923	9.51297	16.9922	20.3271	13.3157	5.59049	141.972	109.529	92.256	84.8334	87.2583	94.3191	125.782	109.558	LTR	Gypsy
Gypsy52-LTR_DR	22.7052	10.3109	1.2543	3.29297	0.0517429	1.01564e-07	18.7154	8.04833	13.3846	0.951297	2.42745	1.84792	2.4967	1.8635	41.9666	22.0693	32.0468	8.37861	24.8351	17.5849	19.3511	23.3724	LTR	Gypsy
Gypsy53-I_DR	30.3514	30.8413	1.8873	1.82597	9.3001e-05	5.43038e-09	8.86518	13.0785	17.4	19.0259	15.7784	13.8594	9.98681	9.31748	37.502	54.7646	50.498	60.7449	42.2867	39.9657	33.1733	64.2741	LTR	Gypsy
Gypsy54-I_DR	17.6445	19.0152	0.349384	0.900607	0.761889	0.00552135	18.7154	13.0785	14.7231	15.2208	10.9235	17.5552	8.32234	13.9762	17.8581	22.0693	19.4223	23.0412	22.8214	25.578	23.4977	29.2155	LTR	Gypsy
Gypsy54-LTR_DR	4.66433	2.46808	2.45203	2.97243	0.467672	0.0109707	1.97004	1.00604	1.33846	0	0	0	1.66447	0.931748	8.03615	9.80858	5.82669	4.18931	5.36974	3.99657	4.14666	4.38232	LTR	Gypsy
Gypsy55-LTR_DR	2.31476	1.64538	0.122662	0.0763613	1	0.96914	1.97004	2.01208	2.67692	2.85389	3.64118	0	0	1.8635	0.892906	2.45214	3.88446	1.04733	2.68487	1.59863	2.76444	0	LTR	Gypsy
Gypsy56-I_DR	256.632	362.565	0.228816	0.384145	0.506884	0.0142077	216.704	247.486	244.938	269.217	316.782	281.807	386.157	314.931	333.054	235.406	262.201	447.208	356.417	352.497	422.959	477.673	LTR	Gypsy
Gypsy116-LTR_DR	6.02427	4.39547	0.172283	-0.444556	1	0.602482	6.89514	6.03625	4.01538	4.75649	4.8549	6.46771	4.9934	4.65874	8.92906	7.35643	2.91335	2.09465	7.38339	1.59863	2.76444	4.38232	LTR	Gypsy
Gypsy57-I_DR	2.00794	2.38382	2.24969	0.771988	1	0.504561	0.98502	1.00604	0	0	2.42745	1.84792	0.832234	3.72699	7.14325	0	2.91335	1.04733	2.01365	4.79588	2.76444	4.38232	LTR	Gypsy
Gypsy57-LTR_DR	13.6733	12.4664	0.538332	0.386852	0.65983	0.540174	6.89514	12.0725	14.7231	12.3669	10.9235	7.39167	9.98681	12.1127	11.6078	16.3476	20.3934	10.4733	12.0819	3.99657	24.88	20.4508	LTR	Gypsy
Gypsy119-I_DR	25.3965	28.4858	0.130781	-0.0113491	0.901348	0.979613	28.5656	20.1208	24.0923	29.4902	29.1294	24.9469	31.6249	26.089	24.1085	30.2431	25.249	28.2778	25.5063	23.1801	35.9377	30.6763	LTR	Gypsy
Gypsy59-I_DR	4.25594	1.53911	0.853963	0.786159	1	0.602482	2.95506	1.00604	5.35384	0.951297	0	3.69583	0	0.931748	0.892906	11.4433	3.88446	1.04733	1.34244	3.19726	2.76444	1.46077	LTR	Gypsy
Gypsy6-I_DR	10.5994	10.3527	1.22897	1.25578	0.720258	0.00690028	2.95506	7.04229	9.36922	4.75649	8.49608	4.61979	9.15457	3.72699	14.2865	16.3476	13.5956	17.8045	17.4517	10.3911	11.0578	16.0685	LTR	Gypsy
Gypsy6-LTR_DR	17.6174	11.5244	0.496824	1.30663	0.621501	0.00455173	16.7453	11.0665	16.0615	7.61038	2.42745	8.31562	6.65787	8.38574	16.9652	19.6172	25.249	23.0412	18.1229	20.7822	9.67554	10.2254	LTR	Gypsy
Gypsy60-I_DR	9.75471	12.7534	0.462148	0.687318	1	0.346141	4.9251	9.05437	10.7077	19.9772	4.8549	0.923958	9.98681	13.0445	9.82196	6.53905	17.4801	23.0412	12.0819	19.1835	6.9111	17.5293	LTR	Gypsy
Gypsy60-LTR_DR	22.5718	21.1709	0.310973	0.967252	0.773046	0.00124519	20.6854	21.1269	18.7384	12.3669	19.4196	12.9354	14.148	13.9762	17.8581	37.5996	19.4223	34.5618	29.5336	27.976	24.88	21.9116	LTR	Gypsy
Gypsy121-LTR_DR	5.25298	4.91742	0.140515	-0.0249995	1	0.981283	3.94008	7.04229	4.01538	6.65908	4.8549	4.61979	5.82564	3.72699	6.25034	7.35643	2.91335	6.28396	7.38339	5.5952	2.76444	1.46077	LTR	Gypsy
Gypsy61-I_DR	92.5555	23.4893	0.567553	1.55162	0.165732	4.08925e-07	92.5919	65.3927	65.5845	9.51297	10.9235	15.7073	12.4835	10.2492	125.9	129.146	76.7181	24.0885	31.5472	35.1698	42.8488	42.3624	LTR	Gypsy
Gypsy61-LTR_DR	33.2958	8.99503	0.0907932	0.045256	0.935264	0.955292	27.5806	23.139	46.8461	9.51297	15.7784	5.54375	8.32234	5.59049	41.9666	35.9648	24.2779	15.7099	8.72583	6.39451	4.14666	10.2254	LTR	Gypsy
Gypsy124-I_DR	67.6087	200.724	0.348876	-0.194826	0.70746	0.622283	21.6704	61.3685	96.3691	277.779	219.684	97.0156	200.568	274.866	70.5396	65.3905	90.3138	155.004	148.339	179.846	259.857	194.283	LTR	Gypsy
Gypsy124-LTR_DR	75.5458	80.3289	0.361729	-0.00500242	0.423381	0.986265	56.1461	75.4531	66.923	81.8115	84.9608	103.483	74.0688	60.5636	85.719	87.4598	81.5737	90.0701	83.9022	91.1218	70.4932	62.8133	LTR	Gypsy
Gypsy63-I_DR	30.9068	13.9137	0.523152	0.559856	0.482687	0.254315	23.6405	17.1027	36.1384	8.56167	7.28235	13.8594	15.8124	9.31748	33.0375	42.5038	33.0179	8.37861	16.1092	12.789	20.7333	26.2939	LTR	Gypsy
Gypsy128-I_DR	22.5307	24.9422	0.266158	-0.160378	0.797311	0.669911	20.6854	18.1087	22.7538	19.9772	23.0608	28.6427	34.9538	24.2255	32.1446	22.0693	19.4223	24.0885	23.4926	21.5815	30.4088	18.9901	LTR	Gypsy
Gypsy63-LTR_DR	8.58407	4.29876	0.482797	0.794	1	0.318417	9.8502	6.03625	5.35384	2.85389	7.28235	1.84792	3.32894	0.931748	9.82196	4.90429	15.5379	3.14198	6.71218	5.5952	6.9111	4.38232	LTR	Gypsy
Gypsy64-I_DR	6.48461	6.9097	-0.494225	0.957294	1	0.0808744	5.91012	10.0604	6.6923	4.75649	6.06863	5.54375	3.32894	3.72699	3.57162	4.90429	7.76893	10.4733	7.38339	7.99314	11.0578	8.76464	LTR	Gypsy
Gypsy64-LTR_DR	4.71458	4.98048	0.233256	0.901522	1	0.214249	5.91012	3.01812	4.01538	1.90259	2.42745	2.77187	6.65787	2.79525	8.03615	2.45214	4.85558	5.23663	4.69852	4.79588	8.29332	10.2254	LTR	Gypsy
Gypsy65-I_DR	69.6626	74.0736	0.0208858	0.205185	0.982057	0.540812	64.0263	41.2477	103.061	80.8602	76.4647	55.4375	90.7135	40.9969	68.7538	56.3993	84.4871	90.0701	63.0945	100.714	64.9644	77.421	LTR	Gypsy
Gypsy65-LTR_DR	16.065	16.971	0.907174	0.482215	0.281907	0.306193	10.8352	13.0785	9.36922	15.2208	7.28235	13.8594	12.4835	20.4985	18.751	17.165	27.1912	16.7572	18.7941	11.1904	33.1733	20.4508	LTR	Gypsy
Gypsy66-I_DR	16.7407	8.321	0.814329	1.71285	0.37821	0.0010842	15.7603	6.03625	14.7231	3.80519	3.64118	2.77187	4.16117	4.65874	18.751	17.9824	27.1912	14.6626	8.05461	12.789	9.67554	18.9901	LTR	Gypsy
Gypsy66-LTR_DR	48.1457	35.1428	0.908791	0.0909061	0.0166299	0.835187	30.5356	35.2114	34.8	45.6623	38.8392	36.0344	28.296	23.2937	66.9679	62.121	59.2381	43.9877	50.3413	29.5746	27.6444	27.7547	LTR	Gypsy
Gypsy67-I_DR	13.3244	13.2798	0.365126	0.167759	0.794368	0.753221	14.7753	8.04833	12.0461	13.3182	13.351	10.1635	14.148	10.2492	13.3936	12.2607	19.4223	15.7099	11.4107	8.79245	15.2044	20.4508	LTR	Gypsy
Gypsy134-LTR_DR	52.3993	64.5522	0.420832	-0.167264	0.433809	0.508626	51.221	45.2719	37.4769	65.6395	86.1745	64.6771	70.7399	54.0414	71.4325	55.5819	53.4114	73.3128	49.6701	61.5472	52.5244	67.1956	LTR	Gypsy
Gypsy67-LTR_DR	3.65614	2.63263	0.202712	0.514439	1	0.624969	2.95506	2.01208	5.35384	2.85389	2.42745	1.84792	1.66447	1.8635	6.25034	2.45214	2.91335	4.18931	2.01365	2.39794	4.14666	2.92155	LTR	Gypsy
Gypsy68-I_DR	9.85821	6.91774	1.704	2.62283	0.303284	0.000130668	4.9251	6.03625	2.67692	1.90259	2.42745	2.77187	0	2.79525	12.5007	15.5302	17.4801	10.4733	12.0819	13.5883	4.14666	18.9901	LTR	Gypsy
Gypsy69-I_DR	54.3809	72.2544	0.185993	0.380483	0.794368	0.056758	38.4158	58.3504	56.2153	58.0291	61.9	72.0687	64.082	57.7684	50.0027	62.121	61.1803	61.7923	84.5734	91.1218	71.8755	99.3326	LTR	Gypsy
Gypsy7-LTR_DR	28.3628	43.1455	-0.175986	0.240954	0.865541	0.419017	18.7154	43.2598	28.1077	41.8571	37.6255	25.8708	42.4439	48.4509	21.4297	23.7041	34.9602	50.2717	45.6428	35.1698	44.2311	59.8917	LTR	Gypsy
Gypsy71-I_DR	9.82911	11.1662	2.53402	1.62246	0.0517861	0.00036729	4.9251	1.00604	2.67692	2.85389	9.7098	7.39167	2.4967	5.59049	12.5007	15.5302	22.3357	14.6626	16.1092	17.5849	22.1155	13.147	LTR	Gypsy
Gypsy138-I_DR	80.9033	88.9687	0.17829	-0.302801	0.787822	0.187129	86.6818	81.4893	58.8922	83.7141	132.296	90.5479	104.029	81.9939	100.005	87.4598	70.8915	79.5968	65.1081	99.1149	78.7866	74.4995	LTR	Gypsy
Gypsy71-LTR_DR	5.13192	5.08581	0.947429	1.02422	1	0.173212	3.94008	5.03021	1.33846	0.951297	4.8549	2.77187	4.16117	3.72699	5.35744	7.35643	7.76893	11.5206	3.35609	3.99657	9.67554	5.8431	LTR	Gypsy
Gypsy72-I_DR	3.77673	2.72801	-1.16022	0.224918	1	0.875912	7.88016	5.03021	2.67692	0	2.42745	6.46771	2.4967	0.931748	2.67872	2.45214	1.94223	3.14198	0.671218	3.99657	2.76444	4.38232	LTR	Gypsy
Gypsy72-LTR_DR	3.81378	0.923157	0.028272	1.15893	1	0.537547	9.8502	0	1.33846	0	1.21373	1.84792	0	0	5.35744	2.45214	3.88446	1.04733	1.34244	2.39794	1.38222	0	LTR	Gypsy
Gypsy73-I_DR	20.9854	3.36388	-0.228795	1.54405	0.862286	0.0972557	27.5806	29.1752	10.7077	2.85389	0	4.61979	0	0.931748	22.3226	19.6172	16.509	4.18931	3.35609	6.39451	6.9111	4.38232	LTR	Gypsy
Gypsy74-I_DR	12.6568	10.3293	0.942525	1.85413	1	0.000204988	11.8202	6.03625	8.03076	4.75649	4.8549	5.54375	4.9934	1.8635	16.0723	15.5302	18.4512	17.8045	8.05461	18.3842	16.5866	20.4508	LTR	Gypsy
Gypsy75-LTR_DR	4.3496	1.13205	-0.0550439	3.00637	1	0.0409661	5.91012	2.01208	5.35384	0	0	0.923958	0	0	3.57162	2.45214	6.79781	3.14198	2.01365	2.39794	1.38222	1.46077	LTR	Gypsy
Gypsy144-I_DR	4.66099	8.60027	0.817129	-0.345536	1	0.636855	2.95506	2.01208	5.35384	12.3669	4.8549	13.8594	2.4967	14.908	6.25034	6.53905	4.85558	9.42594	8.72583	7.99314	5.52888	5.8431	LTR	Gypsy
Gypsy144-LTR_DR	18.7658	11.0199	0.595024	-0.112267	0.568352	0.855096	17.7304	6.03625	21.4154	18.0746	9.7098	7.39167	10.819	11.181	26.7872	16.3476	24.2779	9.42594	8.72583	13.5883	11.0578	10.2254	LTR	Gypsy
Gypsy76-I_DR	21.2896	11.7663	-0.0167678	0.375432	0.990706	0.575207	26.5955	29.1752	8.03076	3.80519	14.5647	20.3271	7.49011	5.59049	25.0014	25.3388	13.5956	19.8992	14.0956	11.9897	9.67554	10.2254	LTR	Gypsy
Gypsy145-LTR_DR	9.83117	3.15607	0.00750023	-0.546037	1	0.62996	10.8352	8.04833	10.7077	2.85389	2.42745	7.39167	4.9934	0.931748	6.25034	16.3476	6.79781	2.09465	1.34244	3.99657	5.52888	0	LTR	Gypsy
Gypsy76-LTR_DR	15.6662	8.61053	0.0699715	0.823167	0.961644	0.184338	16.7453	13.0785	16.0615	4.75649	9.7098	8.31562	6.65787	1.8635	16.0723	15.5302	16.509	11.5206	5.36974	16.7856	13.8222	7.30387	LTR	Gypsy
Gypsy77-I_DR	35.4288	23.5032	0.487262	1.36275	0.501464	5.75249e-06	44.3259	22.1329	21.4154	19.0259	10.9235	15.7073	11.6513	8.38574	41.9666	35.1474	47.5847	29.3251	31.5472	39.1664	40.0844	29.2155	LTR	Gypsy
Gypsy77-LTR_DR	22.6977	22.6706	0.836459	0.974684	0.212558	0.00927652	20.6854	12.0725	16.0615	8.56167	9.7098	14.7833	23.3026	18.635	25.8943	29.4257	32.0468	19.8992	28.1911	27.1767	42.8488	33.5978	LTR	Gypsy
Gypsy147-LTR_DR	49.1677	52.7066	0.145132	-0.206709	0.851617	0.439647	51.221	47.2839	41.4923	56.1265	64.3274	58.2094	47.4373	54.0414	48.2169	62.121	44.6713	47.1297	36.917	45.5609	69.111	48.2055	LTR	Gypsy
Gypsy79-I_DR	8.21261	4.67033	0.632602	0.129018	1	0.905162	2.95506	11.0665	5.35384	8.56167	1.21373	0	6.65787	5.59049	9.82196	17.165	2.91335	3.14198	5.36974	4.79588	5.52888	5.8431	LTR	Gypsy
Gypsy8-I_DR	67.4891	71.8898	1.34278	1.56269	0.000246967	4.33495e-08	31.5206	34.2054	49.523	36.1493	49.7627	48.9698	27.4637	21.4302	71.4325	89.0946	129.158	89.0227	125.518	143.877	103.667	73.0387	LTR	Gypsy
Gypsy8-LTR_DR	27.1442	21.5941	0.619821	1.54055	0.44554	1.54193e-05	11.8202	17.1027	36.1384	13.3182	10.9235	15.7073	6.65787	9.31748	35.7162	26.1562	35.9313	18.8519	36.917	43.163	30.4088	30.6763	LTR	Gypsy
Gypsy80-I_DR	191.957	117.065	1.50133	0.272402	1.63833e-05	0.313638	115.247	68.4108	117.784	130.328	106.808	114.571	102.365	78.2669	179.474	434.847	235.981	127.774	122.162	176.648	129.929	81.8033	LTR	Gypsy
Gypsy81-I_Dr	25.1666	36.015	3.66254	2.11287	1.60998e-07	7.41732e-05	2.95506	3.01812	5.35384	10.4643	19.4196	4.61979	24.967	8.38574	26.7872	40.0517	72.8337	19.8992	106.052	41.5643	66.3466	58.431	LTR	Gypsy
Gypsy82-I_Dr	30.6122	15.8471	2.41855	2.29657	8.88091e-05	5.06696e-07	5.91012	10.0604	13.3846	4.75649	8.49608	4.61979	2.4967	7.45399	20.5368	58.0341	75.747	27.2305	24.8351	43.163	19.3511	16.0685	LTR	Gypsy
Gypsy83-I_DR	25.421	20.1623	1.21072	0.956034	0.0223938	0.0116941	14.7753	14.0846	17.4	7.61038	15.7784	20.3271	9.15457	15.8397	29.4659	40.8691	35.9313	26.1832	30.876	19.9829	19.3511	36.5193	LTR	Gypsy
Gypsy83-LTR_DR	32.9676	23.0526	0.69689	1.23902	0.283135	4.87557e-05	20.6854	23.139	32.123	19.0259	14.5647	10.1635	12.4835	13.0445	25.8943	47.4081	48.5558	28.2778	42.2867	27.976	27.6444	35.0586	LTR	Gypsy
Gypsy84-I_DR	36.0787	36.1102	0.12172	0.537532	0.885718	0.21047	37.4308	35.2114	30.7846	14.2695	19.4196	48.9698	20.8059	43.7922	41.9666	35.1474	35.9313	31.4198	47.6565	49.5575	42.8488	42.3624	LTR	Gypsy
Gypsy85-I_DR	19.4926	15.0215	0.78052	0.581557	0.349298	0.140503	9.8502	11.0665	22.7538	17.1233	15.7784	9.23958	9.98681	8.38574	28.573	20.4345	24.2779	17.8045	18.7941	15.9863	15.2044	21.9116	LTR	Gypsy
Gypsy85-LTR_DR	9.13998	5.81775	0.342851	1.2526	1	0.0637033	8.86518	11.0665	4.01538	2.85389	3.64118	0.923958	6.65787	2.79525	14.2865	9.80858	6.79781	5.23663	10.0683	4.79588	12.44	8.76464	LTR	Gypsy
Gypsy155-I_DR	24.3266	13.1455	0.738934	-0.411551	0.268806	0.516668	18.7154	16.0967	20.0769	20.9285	15.7784	15.7073	15.8124	8.38574	25.0014	35.9648	30.1046	15.7099	12.0819	19.9829	4.14666	2.92155	LTR	Gypsy
Gypsy86-I_DR	16.2818	17.2818	1.03963	1.54401	0.181018	8.40904e-05	11.8202	7.04229	13.3846	12.3669	9.7098	8.31562	4.9934	8.38574	25.8943	22.0693	17.4801	18.8519	16.1092	28.7753	33.1733	32.137	LTR	Gypsy
Gypsy87-I_DR	23.0574	13.1756	1.28849	0.786782	0.0199768	0.0617573	15.7603	11.0665	13.3846	10.4643	8.49608	12.0115	9.98681	7.45399	34.8233	35.1474	28.1624	19.8992	15.438	19.1835	6.9111	21.9116	LTR	Gypsy
Gypsy87-LTR_DR	3.24302	2.09719	0.110189	2.04362	1	0.103046	1.97004	6.03625	1.33846	0.951297	1.21373	1.84792	0	0	1.78581	7.35643	0.971116	1.04733	1.34244	3.19726	5.52888	5.8431	LTR	Gypsy
Gypsy88-I_DR	28.5705	29.0898	-0.0528671	0.869612	0.961644	0.0131302	42.3559	23.139	21.4154	23.7824	18.2059	30.4906	12.4835	16.7715	37.502	23.7041	23.3068	38.7511	31.5472	23.9794	52.5244	42.3624	LTR	Gypsy
Gypsy88-LTR_DR	88.6191	49.1903	0.333394	0.379306	0.418548	0.184152	83.7267	72.435	78.9691	48.5161	44.9078	32.3385	42.4439	42.8604	101.791	89.912	104.881	54.461	39.6018	43.163	69.111	74.4995	LTR	Gypsy
Gypsy89-I_DR	18.7766	15.3113	1.06414	0.154741	0.124599	0.776903	11.8202	15.0906	9.36922	10.4643	20.6333	15.7073	18.3091	7.45399	24.1085	31.8779	20.3934	21.9939	12.7531	15.9863	15.2044	14.6077	LTR	Gypsy
Gypsy89-LTR_DR	15.9542	8.65562	-0.194504	0.355799	0.874724	0.582288	11.8202	18.1087	21.4154	8.56167	6.06863	8.31562	9.98681	4.65874	16.0723	14.7129	13.5956	15.7099	10.7395	3.99657	8.29332	10.2254	LTR	Gypsy
Gypsy9-I_DR	1.83069	2.27653	1.33882	4.65739	1	0.000628734	0	3.01812	0	0	0	0	0	0	3.57162	2.45214	1.94223	4.18931	5.36974	1.59863	1.38222	10.2254	LTR	Gypsy
Gypsy9-LTR_DR	1.79223	1.63972	1.03151	4.25052	1	0.00139212	0	1.00604	2.67692	0	0	0	0	0	4.46453	1.63476	0.971116	2.09465	4.69852	3.99657	4.14666	1.46077	LTR	Gypsy
Gypsy91-I_DR	25.4229	22.7177	-0.181871	0.374544	0.858825	0.400698	32.5057	28.1692	20.0769	28.5389	21.8471	27.7187	8.32234	13.0445	22.3226	26.1562	23.3068	29.3251	25.5063	24.7787	27.6444	20.4508	LTR	Gypsy
Gypsy92-I_DR	15.9719	24.3539	1.19472	0.947682	0.0921575	0.0024026	9.8502	11.0665	8.03076	20.9285	19.4196	16.6312	14.9802	12.1127	20.5368	22.0693	24.2779	20.9465	32.8897	43.163	31.7911	30.6763	LTR	Gypsy
Gypsy93-I_DR	37.0788	47.1569	0.14108	0.385491	0.912453	0.111833	19.7004	47.2839	38.8153	41.8571	53.4039	34.1865	44.9406	29.8159	45.5382	24.5214	46.6136	53.4136	45.6428	54.3534	51.1422	62.8133	LTR	Gypsy
Gypsy93-LTR_DR	2.03628	1.3918	0.468368	0.162591	1	0.933983	1.97004	3.01812	0	0	2.42745	0	2.4967	1.8635	0.892906	2.45214	3.88446	4.18931	1.34244	1.59863	0	0	LTR	Gypsy
Gypsy94-I_DR	17.905	27.4569	0.610329	0.643652	0.585235	0.129497	7.88016	11.0665	24.0923	15.2208	32.7706	28.6427	14.9802	16.7715	15.1794	17.165	32.0468	14.6626	40.9443	43.9623	35.9377	30.6763	LTR	Gypsy
Gypsy94-LTR_DR	8.09736	4.16824	-1.04974	0.247647	1	0.812108	13.7903	7.04229	12.0461	2.85389	7.28235	3.69583	3.32894	1.8635	4.46453	7.35643	3.88446	3.14198	6.04096	0.799314	8.29332	4.38232	LTR	Gypsy
Gypsy95-I_DR	12.2493	12.8722	0.855724	1.49556	1	0.000491057	7.88016	9.05437	9.36922	7.61038	9.7098	3.69583	7.49011	5.59049	14.2865	21.2519	11.6534	14.6626	17.4517	23.1801	27.6444	11.6862	LTR	Gypsy
Gypsy35-I_DR	15.4748	23.9218	0.245152	-0.523263	0.859641	0.163502	13.7903	14.0846	14.7231	36.1493	20.6333	39.7302	17.4769	27.0207	19.6439	17.9824	12.6245	15.7099	23.4926	17.5849	16.5866	24.8332	LTR	Gypsy
Gypsy96-I_DR	33.6225	54.0701	1.34083	0.945654	0.00312428	0.0059898	21.6704	13.0785	22.7538	27.5876	18.2059	53.5896	45.7729	39.1334	46.4311	53.1298	44.6713	48.177	65.1081	109.506	64.9644	68.6564	LTR	Gypsy
Gypsy96-LTR_DR	15.2226	13.4913	2.03798	1.66629	0.00443581	0.000554037	2.95506	6.03625	9.36922	4.75649	2.42745	8.31562	9.15457	7.45399	30.3588	21.2519	21.3645	14.6626	19.4653	33.5712	24.88	10.2254	LTR	Gypsy
Gypsy97-I_DR	156.116	145.778	0.761731	0.73006	0.000618092	3.18668e-06	114.262	125.755	107.077	128.425	114.09	120.115	94.8747	90.3796	206.261	202.711	180.628	191.661	153.709	189.437	211.48	163.607	LTR	Gypsy
Gypsy97-LTR_DR	13.6476	8.356	0.252251	0.683344	0.865541	0.260574	16.7453	6.03625	14.7231	8.56167	7.28235	5.54375	5.82564	4.65874	16.0723	14.7129	13.5956	4.18931	8.05461	12.789	19.3511	7.30387	LTR	Gypsy
Gypsy98-I_Dr	10.6893	3.8288	0.579831	1.46498	1	0.0743278	6.89514	12.0725	6.6923	2.85389	0	2.77187	4.16117	0	16.9652	14.7129	6.79781	4.18931	6.04096	5.5952	8.29332	4.38232	LTR	Gypsy
Gypsy98-LTR_Dr	30.2893	15.2712	0.308398	0.749201	0.725735	0.050367	22.6555	28.1692	30.7846	16.172	12.1373	6.46771	14.148	8.38574	33.0375	40.8691	26.2201	21.9939	19.4653	19.9829	19.3511	14.6077	LTR	Gypsy
Gypsy41-LTR_DR	221.591	199.344	0.0926153	-0.068552	0.840724	0.628949	185.184	233.402	224.861	208.334	179.631	212.51	210.555	206.848	236.62	196.989	252.49	181.187	196.667	194.233	200.422	203.048	LTR	Gypsy
Gypsy99-I_DR	40.3114	32.324	1.85426	0.867325	7.74383e-05	0.111244	7.88016	21.1269	24.0923	12.3669	13.351	49.8937	7.49011	31.6794	47.324	63.7558	77.6893	36.6564	52.355	52.7547	34.5555	32.137	LTR	Gypsy
Gypsy99-LTR_DR	1.78823	1.35145	-0.114034	1.39697	1	0.344429	0.98502	2.01208	2.67692	0	0	0.923958	0.832234	1.8635	1.78581	3.26953	0	4.18931	1.34244	1.59863	2.76444	0	LTR	Gypsy
GypsyDR1_LTR	42.7777	54.7224	0.0438821	0.203052	0.979998	0.467117	37.4308	51.3081	37.4769	42.8084	61.9	48.9698	51.5985	49.3827	54.4673	40.0517	35.9313	83.7861	48.9989	54.3534	46.9955	58.431	LTR	Gypsy
GypsyDR2	37.3878	28.2599	0.0464176	0.486885	0.961501	0.118011	34.4757	41.2477	34.8	21.8798	20.6333	30.4906	24.967	18.635	43.7524	45.7734	24.2779	20.9465	32.2184	34.3705	33.1733	45.284	LTR	Gypsy
SUSHIIDR1	17.249	16.9101	-0.301283	0.720111	0.804327	0.0500879	17.7304	18.1087	21.4154	15.2208	6.06863	15.7073	14.148	12.1127	20.5368	13.0781	12.6245	23.0412	16.7804	26.3774	22.1155	17.5293	LTR	Gypsy
Copia-6-I_DR	94.8346	70.1569	0.337576	0.237783	0.398712	0.537547	80.7716	91.5498	78.9691	53.2726	53.4039	115.495	55.7597	44.7239	110.72	112.799	94.1982	91.1174	74.5052	91.1218	60.8177	61.3525	LTR	Gypsy?
Gypsy46-I_DR	31.7007	18.2252	0.0905825	-0.209541	0.946353	0.707546	32.5057	30.1812	29.4461	10.4643	19.4196	29.5667	18.3091	20.4985	25.0014	40.0517	33.0179	8.37861	19.4653	23.1801	11.0578	21.9116	LTR	Gypsy
Gypsy46-LTR_DR	12.4173	6.46735	0.066242	-0.049879	1	0.956431	14.7753	12.0725	9.36922	1.90259	8.49608	4.61979	9.98681	8.38574	8.03615	14.7129	15.5379	3.14198	8.05461	8.79245	6.9111	4.38232	LTR	Gypsy
Copia-8-I_DR	15.1587	14.7907	0.531398	0.600778	0.657849	0.134901	8.86518	15.0906	13.3846	15.2208	12.1373	11.0875	11.6513	9.31748	9.82196	25.3388	18.4512	16.7572	16.1092	25.578	11.0578	18.9901	LTR	Gypsy?
Copia2-I_DR	12.1155	6.93118	-0.297787	0.199256	1	0.793458	6.89514	16.0967	17.4	8.56167	2.42745	4.61979	5.82564	10.2492	11.6078	13.8955	6.79781	10.4733	6.04096	5.5952	9.67554	5.8431	LTR	Gypsy?
Copia2-LTR_DR	32.5309	20.7046	-0.0580085	0.1836	0.976618	0.650853	31.5206	42.2537	25.4307	19.9772	20.6333	20.3271	24.1348	12.1127	40.1808	28.6084	27.1912	24.0885	18.7941	27.1767	19.3511	20.4508	LTR	Gypsy?
Gypsy49-I_DR	30.6966	38.9449	0.53211	-0.10336	0.489882	0.812778	38.4158	20.1208	16.0615	24.7337	36.4118	38.8062	68.2432	33.5429	36.6091	30.2431	42.7291	35.6091	42.2867	39.9657	30.4088	39.4409	LTR	Gypsy
hAT-N20_DR	1430.09	1027.99	-0.0390714	0.0473698	0.897803	0.679394	1373.12	1492.97	1483.01	968.42	1030.45	949.829	1019.49	1088.28	1364.36	1469.65	1397.44	941.546	1128.32	1021.52	1014.55	1117.49	DNA	hAT
hAT-N55_DR	295.818	211.606	0.180428	0.11695	0.600074	0.345005	253.15	299.8	279.738	203.578	178.418	205.119	212.22	211.507	306.267	362.1	273.855	216.797	215.461	211.019	225.302	236.645	DNA	hAT
Gypsy5-LTR_DR	41.5847	33.4806	0.0410796	-0.182681	0.979998	0.575061	50.236	36.2175	36.1384	38.0519	47.3353	33.2625	29.9604	31.6794	44.6453	37.5996	44.6713	26.1832	32.8897	39.9657	26.2622	29.2155	LTR	Gypsy
hAT-N73_DR	84.4489	58.7665	0.523301	0.428303	0.128907	0.260423	69.9364	69.4169	68.2615	22.8311	46.1216	72.0687	71.5721	37.2699	91.9693	91.5467	115.563	55.5083	73.8339	59.9486	85.6977	62.8133	DNA	hAT
HATN1_DR	4309.35	2871.85	-0.161357	0.0192246	0.369175	0.921671	4609.89	4369.24	4671.23	2804.42	2644.71	2450.34	3133.36	3227.58	4005.58	3934.06	4266.11	2870.72	3135.26	2243.67	3080.97	3127.52	DNA	hAT
HATN11_DR	678.269	258.468	-0.191296	0.190001	0.568352	0.164585	648.143	865.196	655.845	220.701	240.318	278.111	250.502	215.234	733.969	634.288	532.171	301.63	250.364	262.175	302.706	262.939	DNA	hAT
HATN3_DR	525.367	361.144	0.0883194	0.0995644	0.797311	0.420145	530.926	516.099	480.507	342.467	361.69	372.355	317.913	353.133	566.995	567.263	490.413	365.517	363.8	425.235	370.435	338.9	DNA	hAT
DNA-8-15_DR	393.51	274.676	0.140137	0.215748	0.653202	0.176093	355.592	402.417	365.4	253.045	209.974	211.586	307.094	286.978	395.557	453.647	388.446	297.441	294.665	292.549	276.444	316.988	DNA	hAT-Ac
hAT-7_DR	180.587	101.975	-0.363095	0.0755779	0.182635	0.832096	219.659	195.172	194.077	100.837	77.6784	76.6885	131.493	108.083	156.259	145.494	172.859	87.9754	127.531	70.3396	110.578	128.548	DNA	hAT-Ac
hAT-N35_DR	1301.41	899.956	0.0321965	0.0405315	0.923522	0.792113	1258.86	1374.25	1227.37	884.706	737.945	973.852	913.793	925.226	1340.25	1397.72	1210.01	829.482	1016.22	880.844	902.59	934.895	DNA	hAT-Ac
hAT-N40_DR	1006.5	531.483	-0.0235767	0.0970561	0.954023	0.453664	1021.47	1048.3	974.399	507.993	509.765	493.394	511.824	545.073	997.376	1079.76	917.704	474.439	515.495	637.853	539.066	579.927	DNA	hAT-Ac
Gypsy55-I_DR	5.87472	35.171	0.516315	-1.35086	1	1.46772e-05	5.91012	2.01208	6.6923	57.0778	38.8392	46.1979	60.7531	49.3827	7.14325	5.72167	7.76893	30.3725	23.4926	8.79245	20.7333	16.0685	LTR	Gypsy
hAT-N42_DR	1262.99	796.057	-0.0310701	0.0796128	0.943785	0.318048	1261.81	1351.11	1216.66	743.914	794.99	791.832	752.34	789.191	1200.07	1362.58	1185.73	778.163	832.981	832.885	780.954	863.317	DNA	hAT-Ac
hAT-N51_DR	2091.11	1266.77	-0.0586652	0.0253673	0.831885	0.797836	2007.47	2136.83	2257.98	1294.72	1252.56	1134.62	1303.28	1294.2	1994.75	2121.92	2027.69	1278.79	1315.59	1254.12	1318.64	1221.21	DNA	hAT-Ac
hAT-N74_DR	536.917	365.079	0.000848137	0.110372	0.998954	0.477614	528.956	550.305	531.369	367.201	292.508	305.83	368.68	419.287	514.314	587.697	508.865	369.706	390.649	366.086	367.671	403.174	DNA	hAT-Ac
HAT1_DR	197.276	116.988	0.0079294	0.150781	1	0.388363	232.465	189.136	167.308	100.837	100.739	131.202	104.861	117.4	188.403	188.815	217.53	121.49	118.806	139.88	111.96	122.705	DNA	hAT-Ac
HATN12_DR	11078.8	7133.42	-0.101712	0.00156329	0.608858	0.992417	11687.3	11339.1	11380.9	7188.95	6413.32	5825.56	7969.47	8246.9	10309.5	10826.2	10929.9	7115.53	7429.04	5793.43	7646.44	7705.58	DNA	hAT-Ac
Gypsy59-LTR_DR	20.219	13.1035	0.357777	-0.257038	0.736207	0.632606	19.7004	16.0967	17.4	7.61038	10.9235	17.5552	19.1414	16.7715	32.1446	20.4345	15.5379	8.37861	14.7668	15.9863	9.67554	10.2254	LTR	Gypsy
DNA-8-27_DR	1462.75	901.493	0.337627	0.51431	0.0294028	5.33228e-07	1250.98	1303.83	1322.4	743.914	798.631	607.964	760.662	802.235	1510.8	1609.42	1779.08	1134.25	1106.17	955.18	1062.93	1042.99	DNA	hAT-Ac?
DNA-8-9_DR	3496.06	1577.59	-0.0652061	0.0976679	0.791053	0.366419	3619.95	3670.04	3434.49	1524.93	1467.39	1345.28	1640.33	1639.88	3504.66	3444.45	3302.76	1660.01	1692.14	1459.55	1624.11	1722.25	DNA	hAT-Ac?
hAT-N53_DR	4472.63	2954.74	-0.0426769	0.079454	0.878543	0.497832	4622.7	4302.84	4691.3	2750.2	2660.49	2603.71	3219.08	3128.81	4242.2	4405.69	4571.04	2952.41	3097.67	2807.19	3087.88	3240	DNA	hAT-Ac?
DNA-8-6_DR	653.101	480.829	-0.0234754	0.000774057	0.961501	0.993323	675.724	671.03	627.738	436.645	490.345	459.207	477.702	541.346	631.284	656.357	656.474	474.439	515.495	458.806	481.013	473.291	DNA	hAT-Charlie
hAT-2_DR	213.121	180.97	0.160641	0.103788	0.653202	0.701374	200.944	192.154	211.477	154.11	185.7	195.879	183.091	156.534	232.156	241.945	200.05	185.377	172.503	270.168	161.72	144.617	DNA	hAT-Charlie
hAT-N19_DR	131.886	90.8255	0.0990618	0.0774038	0.841965	0.74122	119.187	144.87	117.784	83.7141	92.2431	76.6885	104.029	85.7208	138.4	143.859	127.216	85.8808	85.2446	112.703	87.0799	94.9503	DNA	hAT-Charlie
hAT-N75_DR	268.61	152.79	0.188626	0.270854	0.510192	0.341852	245.27	252.516	255.646	154.11	127.441	87.776	140.648	179.827	275.908	290.988	291.335	141.389	142.969	137.482	181.071	235.185	DNA	hAT-Charlie
TDR21	28.1499	11.8034	-0.181351	0.0602326	0.858825	0.921671	29.5506	37.2235	22.7538	13.3182	10.9235	9.23958	14.9802	8.38574	23.2156	31.8779	24.2779	17.8045	10.7395	5.5952	12.44	14.6077	DNA	hAT-Charlie
DNA-5-8_DR	2332.13	1209.03	-0.2581	0.0282848	0.114924	0.873597	2692.06	2582.51	2344.98	1124.43	1155.47	1051.46	1401.48	1249.47	2040.29	2246.98	2085.96	1208.61	1278	1040.71	1295.14	1285.48	DNA	hAT-hAT5
DNA-8-36_DR	421.701	325.401	-0.0209544	0.185534	0.965251	0.0818977	429.469	381.29	464.446	304.415	292.508	283.655	327.9	309.34	371.449	439.751	443.8	349.807	346.348	306.937	363.524	369.576	DNA	hAT-Tip100
hAT-N46_DR	181.512	135.564	0.159345	0.330013	0.705491	0.0420651	183.214	145.876	186.046	141.743	100.739	115.495	126.5	115.537	191.975	194.537	187.425	166.525	138.271	162.261	165.866	122.705	DNA	hAT-Tip100
DNA8-2_DR	93.8858	56.4755	0.448736	0.655678	0.219409	0.0157606	78.8016	84.5075	74.9538	42.8084	50.9765	32.3385	32.4571	60.5636	106.256	127.512	91.2849	56.5556	51.6838	83.928	76.0221	77.421	DNA	hAT-Tip100?
DNA-8-12_DR	816.605	566.448	-0.137431	0.0795612	0.568352	0.740982	916.069	846.081	803.076	634.515	627.496	379.747	533.462	578.616	796.472	750.356	787.575	632.585	599.397	469.997	580.533	628.133	DNA	hAT?
DNA-8-17_DR	94.725	76.017	-0.1344	0.106542	0.80102	0.673014	108.352	92.5558	96.3691	79.909	69.1823	60.9812	77.3978	77.3351	90.1835	91.5467	89.3427	74.3602	90.6144	58.3499	82.9332	89.1072	DNA	hAT?
DNA-8-22_DR	1343.73	736.838	-0.151333	0.0581822	0.506167	0.518785	1450.93	1495.98	1294.29	705.862	725.808	769.657	683.264	727.695	1259.89	1314.35	1246.91	705.898	759.147	788.124	749.163	753.759	DNA	hAT?
DNA2-3_DR	1413.26	951.709	-0.0248699	0.483959	0.965525	0.281579	1500.19	1347.09	1428.14	864.729	474.567	376.051	1200.91	1050.08	1375.97	1186.02	1642.16	1109.12	1251.82	470.796	1353.19	1365.82	DNA	hAT?
hAT-N24_DR	1721.04	1207.48	-0.0382719	0.0261865	0.905649	0.893833	1777.96	1742.46	1710.55	1243.35	1182.17	937.818	1334.9	1282.09	1758.13	1634.76	1702.37	1190.81	1288.07	1041.51	1281.32	1292.78	DNA	hAT?
hAT-N27_DR	180.754	131.863	-0.249783	0.00320532	0.450343	0.992416	223.6	183.1	182.031	132.23	89.8157	107.179	168.111	158.397	165.188	173.285	157.321	122.537	140.284	88.7239	150.662	160.685	DNA	hAT?
Gypsy69-LTR_DR	44.1496	30.2877	0.375884	-0.1051	0.551446	0.791309	44.3259	37.2235	33.4615	27.5876	32.7706	34.1865	26.6315	35.4064	58.9318	48.2255	42.7291	21.9939	23.4926	35.9691	41.4666	23.3724	LTR	Gypsy
hAT-N28_DR	127.328	83.3454	0.247897	0.0332726	0.558993	0.895908	138.888	111.671	97.7076	86.568	88.6019	69.2969	76.5655	93.1748	145.544	133.233	136.927	73.3128	94.6417	88.7239	95.3732	67.1956	DNA	hAT?
Gypsy70-I_DR	7.05595	6.02941	0.244886	-0.211765	1	0.793684	4.9251	9.05437	5.35384	9.51297	6.06863	4.61979	5.82564	7.45399	11.6078	6.53905	4.85558	6.28396	6.71218	9.59177	2.76444	1.46077	LTR	Gypsy
Gypsy70-LTR_DR	15.134	22.5342	0.0682463	-0.240204	0.98	0.514753	15.7603	10.0604	18.7384	25.685	19.4196	26.7948	24.1348	25.1572	16.9652	14.7129	14.5667	27.2305	14.0956	23.1801	22.1155	17.5293	LTR	Gypsy
hAT-N36C_DR	465.666	229.339	-0.198774	0.012355	0.43905	0.972466	494.48	519.117	479.169	235.922	156.571	210.662	259.657	275.798	480.383	416.865	403.984	241.932	239.625	163.859	239.124	270.243	DNA	hAT?
hAT-N67_DR	283.057	199.192	0.132749	0.233262	0.70746	0.0363717	288.611	279.679	240.923	179.795	182.059	181.096	178.098	193.804	301.802	305.701	281.624	204.229	225.529	201.427	225.302	220.577	DNA	hAT?
hAT-N76_DR	1207.27	847.612	0.158389	0.500054	0.671811	2.31525e-07	1046.09	1000.01	1378.61	739.158	713.67	650.467	740.688	662.473	1091.13	1229.34	1498.43	1057.8	957.156	842.477	1054.63	1057.6	DNA	hAT?
hAT-N80_DR	250.282	135.448	-0.350938	0.0153068	0.143646	0.93453	258.075	312.879	270.369	131.279	144.433	132.126	138.983	124.854	230.37	207.615	222.386	126.726	125.518	138.281	152.044	140.234	DNA	hAT?
I-3_DR	879.505	767.792	0.107565	0.131191	0.724365	0.506394	778.166	840.045	923.537	731.547	757.365	546.983	790.622	837.642	825.938	990.666	918.676	882.896	889.363	625.064	782.337	834.102	LINE	I
I-4_DR	507.99	362.421	-0.0103465	0.130872	0.983834	0.492404	453.109	501.009	576.876	348.175	294.935	293.819	367.847	421.15	464.311	532.115	520.518	367.612	376.553	311.732	393.933	448.458	LINE	I
Gypsy74-LTR_DR	2.5102	0.495779	1.30065	-0.0217539	1	0.992417	0.98502	2.01208	1.33846	0	0	0.923958	0.832234	0.931748	3.57162	3.26953	3.88446	0	0.671218	1.59863	0	0	LTR	Gypsy
Nimb-2_DR	48.19	46.3742	0.491585	1.31829	0.398712	6.67585e-10	51.221	26.1571	42.8307	31.3928	30.3431	20.3271	19.9736	30.7477	54.4673	52.3124	62.1514	64.9342	59.7384	63.1458	77.4043	65.7348	LINE	I
Kolobok-1_DR	2267.16	1646.5	0.194077	0.616388	0.480409	0.00171155	1833.12	2082.51	2430.64	1329.91	1229.5	932.274	1433.94	1571.86	2193.87	2352.42	2710.38	2211.95	1863.3	1404.39	2049.83	2438.03	DNA	Kolobok-T2
Kolobok-N4_DR	3847.94	2596.76	0.183452	0.282426	0.419773	0.0786422	3301.79	3523.16	3987.27	2265.99	2348.56	1876.56	2603.23	2619.14	3820.74	3943.87	4510.83	3159.78	2693.6	2198.91	3018.77	3183.03	DNA	Kolobok-T2
Kolobok-N1_DR	12092.2	9503.59	0.0336864	0.020836	0.908846	0.862431	11422.3	11820	12612.3	9939.15	9390.59	8100.34	9735.47	10008.8	11351.5	12922.8	12424.5	10010.3	9645.4	9182.52	9465.44	9557.84	DNA	Kolobok-T2?
L1-10_DR	336.254	294.634	0.128458	0.0929797	0.736207	0.61846	320.132	279.679	365.4	273.974	294.935	254.088	319.578	277.661	321.446	368.639	362.226	278.589	269.158	263.774	355.231	359.35	LINE	L1
L1-11_DR	431.569	303.88	0.19419	0.360306	0.433809	0.00374839	409.768	400.404	397.523	315.831	236.676	235.609	261.322	278.593	490.205	459.368	432.147	314.198	352.389	316.528	356.613	371.037	LINE	L1
L1-12_DR	535.285	384.448	0.0405737	0.16018	0.908846	0.114329	501.375	535.214	547.43	414.766	344.698	357.572	355.364	342.883	519.671	568.08	539.94	406.363	420.182	390.865	392.551	419.242	LINE	L1
L1-13_DR	216.087	161.85	0.533375	0.441878	0.0790306	0.000351278	148.738	229.377	151.246	139.841	135.937	131.202	132.325	145.353	236.62	308.153	222.386	163.383	190.626	175.849	217.009	186.979	LINE	L1
L1-14_DR	108.281	86.2995	0.431954	0.479818	0.182513	0.0312198	86.6818	87.5256	103.061	72.2986	59.4725	63.7531	69.9077	92.2431	132.15	121.79	118.476	93.212	99.3402	75.9348	99.5199	137.313	LINE	L1
Gypsy80-LTR_DR	14.2247	13.6926	0.325442	-0.411964	0.810976	0.415557	12.8053	13.0785	12.0461	13.3182	9.7098	14.7833	17.4769	21.4302	16.9652	18.7998	11.6534	16.7572	5.36974	11.1904	15.2044	11.6862	LTR	Gypsy
L1-3_DR	22.7328	11.9441	1.86125	1.38332	0.00440932	0.00309174	10.8352	14.0846	4.01538	4.75649	7.28235	7.39167	7.49011	5.59049	28.573	55.5819	23.3068	9.42594	17.4517	12.789	16.5866	30.6763	LINE	L1
L1-4_DR	17.1328	11.4131	2.695	1.66153	0.000481675	7.11546e-05	2.95506	1.00604	10.7077	4.75649	4.8549	5.54375	7.49011	4.65874	25.8943	40.8691	21.3645	14.6626	21.479	15.187	17.9689	17.5293	LINE	L1
L1-5_DR	13.6865	11.4997	2.13227	0.771805	0.010475	0.0684591	1.97004	8.04833	5.35384	8.56167	7.28235	5.54375	9.15457	11.181	23.2156	31.8779	11.6534	13.6152	12.7531	12.789	16.5866	17.5293	LINE	L1
L1-6_DR	112.569	78.3578	0.0542423	0.0133613	0.9318	0.964782	118.202	103.622	109.754	78.0064	84.9608	85.0041	61.5853	82.9256	122.328	123.425	98.0827	63.8869	92.628	81.53	82.9332	70.1171	LINE	L1
L1-7_DR	240.698	234.776	0.306921	0.131516	0.293946	0.301951	239.36	192.154	214.154	227.36	195.41	233.761	243.012	220.824	235.727	296.71	266.086	229.364	250.364	265.372	252.946	229.341	LINE	L1
L1-9_DR	291.649	246.593	-0.0336327	0.181472	0.961501	0.261432	245.27	325.957	314.538	257.801	252.455	176.476	221.374	246.913	242.87	316.327	304.93	270.21	245.666	250.985	297.177	246.871	LINE	L1
L1-Tx1-1_DR	53.3564	44.4317	0.895616	0.900242	0.0223874	0.000456126	35.4607	29.1752	48.1846	30.4415	37.6255	24.9469	29.1282	34.4747	60.7176	77.6512	68.9492	40.8457	78.5325	55.1527	64.9644	48.2055	LINE	L1
KibiDr1	117.746	87.8587	0.603032	0.911614	0.0394659	2.29474e-06	79.7866	99.5981	101.723	57.0778	61.9	43.426	84.8879	57.7684	121.435	160.207	143.725	106.827	126.189	116.7	123.018	100.793	LINE	L1-Tx1
L1-15_DR	178.162	112.082	0.499797	0.970661	0.0715773	3.23228e-08	153.663	174.045	113.769	81.8115	67.9686	56.3614	85.7201	84.7891	220.548	216.606	190.339	140.342	133.572	142.278	192.129	135.852	LINE	L1-Tx1
L1-2_DR	20.8053	17.76	1.7734	2.30464	0.00161558	1.97722e-08	10.8352	8.04833	9.36922	8.56167	2.42745	8.31562	5.82564	3.72699	32.1446	34.33	30.1046	21.9939	22.1502	26.3774	37.3199	40.9017	LINE	L1-Tx1
CR1-18_DR	644.137	484.02	0.307588	0.329147	0.133075	0.0396526	542.746	636.824	547.43	449.964	525.543	400.074	387.821	386.676	756.291	745.452	636.081	645.153	597.384	521.952	471.337	454.301	LINE	L2
CR1-22_DR	138.639	68.8113	0.0894663	0.132035	0.865541	0.634421	143.813	136.822	121.8	69.4447	60.6863	45.2739	74.0688	77.3351	111.613	153.668	164.119	64.9342	76.5188	58.3499	88.4621	73.0387	LINE	L2
CR1-42_DR	108.71	89.7248	0.32908	0.350245	0.441893	0.0481767	77.8166	89.5377	123.138	79.909	71.6098	73.9167	69.9077	98.7653	108.935	132.416	120.418	101.591	89.272	113.503	100.902	97.8718	LINE	L2
Daphne-27_DRe	313.628	192.663	-0.105902	0.1271	0.787822	0.659451	339.832	341.048	293.123	194.065	156.571	142.29	219.71	204.985	308.053	265.649	334.064	186.424	201.365	133.485	259.857	227.881	LINE	L2
L2-1_DR	5216.26	4065.79	0.0242243	0.00212811	0.955809	0.986117	5081.72	5211.29	5225.35	4073.45	3987.09	4166.13	3968.92	4124.85	5225.29	5670.18	4883.74	4531.78	4100.47	4254.75	3820.46	3630.02	LINE	L2
L2-11_DRe	102.032	81.5216	-0.154641	0.074787	0.779801	0.787768	98.502	124.749	99.046	81.8115	55.8314	85.9281	89.049	81.9939	92.8622	103.807	93.2271	73.3128	93.9705	67.1424	91.2265	94.9503	LINE	L2
Gypsy90-I_DR	41.0668	36.3852	0.0694218	-0.016406	0.955809	0.966162	39.4008	33.1994	48.1846	33.2954	46.1216	38.8062	34.1216	30.7477	40.1808	46.5907	38.8446	28.2778	39.6018	31.9726	41.4666	39.4409	LTR	Gypsy
L2-6_DRe	233.856	145.326	-0.158901	0.0413437	0.674332	0.810657	238.375	273.643	227.538	144.597	134.723	151.529	133.157	151.875	200.011	230.502	233.068	149.768	154.38	137.482	142.369	153.381	LINE	L2
L2-7_DRe	83.3386	76.2266	0.0370784	0.262951	0.955809	0.22019	81.7567	84.5075	80.3076	70.396	74.0372	50.8177	71.5721	79.1986	81.2544	80.9208	91.2849	99.496	81.8886	68.741	84.3154	81.8033	LINE	L2
L2-9_DRe	133.877	121.046	0.200101	0.453178	0.636828	0.0119671	110.322	137.828	125.815	107.497	88.6019	122.886	110.687	79.1986	160.723	136.503	132.072	144.531	145.654	115.101	132.693	163.607	LINE	L2
Rex1-15_DRe	241.811	195.483	-0.0357917	0.265494	0.971817	0.0441109	187.154	247.486	301.154	205.48	184.486	157.997	179.763	163.056	186.617	277.91	250.548	229.364	224.858	217.413	189.364	203.048	LINE	L2
SINE_DR1	644.571	470.166	0.00601046	0.107816	1	0.250085	624.503	631.794	674.584	435.694	457.574	445.348	441.916	477.987	656.286	684.966	595.294	474.439	479.921	456.408	521.097	511.271	SINE	L2
BHIKHARI_I-int	175.016	182.98	0.238953	0.184698	0.551446	0.378098	130.023	149.9	203.446	164.574	152.929	166.312	166.447	207.78	178.581	197.806	190.339	141.389	217.475	235.798	201.804	175.293	LTR	LTR
BHIKHARI_LTR	179.575	193.461	0.131615	0.0323724	0.773046	0.895052	180.259	163.985	169.984	173.136	143.22	198.651	202.233	239.459	162.509	208.432	192.281	183.282	226.2	192.635	199.04	176.754	LTR	LTR
BHIKHARI-2-I_DR	78.7565	57.1065	0.117763	0.162006	0.849155	0.554486	67.9664	78.4712	80.3076	41.8571	43.6941	51.7417	67.411	62.4271	83.0402	74.3817	88.3715	60.7449	57.7247	52.7547	55.2888	77.421	LTR	LTR
BHIKHARI-2-LTR_DR	158.454	143.247	0.345302	0.565681	0.254067	1.65707e-06	118.202	149.9	151.246	120.815	117.731	121.039	112.352	106.219	173.224	176.554	181.599	181.187	170.489	169.455	152.044	181.136	LTR	LTR
BHIKHARI-4-LTR_DR	96.8204	87.1449	0.0489902	0.108531	0.958129	0.667052	99.487	97.586	88.3384	96.081	65.5412	103.483	84.8879	68.9494	113.399	100.538	81.5737	73.3128	94.6417	99.9143	92.6088	92.0288	LTR	LTR
BHIKHARI-5-LTR_DR	643.937	511.862	0.426161	0.261323	0.0108337	0.0149404	505.315	528.172	617.03	444.256	440.582	539.592	435.258	470.533	744.683	743	725.423	512.143	614.835	566.714	529.39	565.319	LTR	LTR
Gypsy97-LTR-B_DR	75.8451	52.4886	0.000872085	-0.236484	0.995469	0.336735	78.8016	82.4954	65.5845	64.6882	65.5412	58.2094	53.263	43.7922	82.1473	70.2948	75.747	47.1297	46.9852	56.7513	35.9377	52.5879	LTR	Gypsy
ERV1-N2-I_DR	15.4488	37.9406	1.07747	2.23419	0.168752	7.93234e-16	8.86518	9.05437	12.0461	16.172	20.6333	12.9354	4.9934	13.0445	16.0723	20.4345	26.2201	72.2655	55.7111	55.952	66.3466	61.3525	LTR	LTR
ERV1-N3-LTR_DR	527.136	484.066	-0.0791368	0.066065	0.826239	0.640466	566.387	575.456	481.846	564.119	458.788	446.272	432.762	464.942	521.457	532.115	485.558	521.568	516.838	485.184	450.604	499.585	LTR	LTR
ERV1-N4-I_DR	32.992	28.559	-0.48843	0.0768377	0.43905	0.875349	40.3858	35.2114	40.1538	41.8571	29.1294	25.8708	17.4769	26.089	27.6801	30.2431	24.2779	30.3725	40.9443	23.9794	22.1155	27.7547	LTR	LTR
ERV1-N6-I_DR	127.991	77.6389	0.181299	0.0277631	0.705491	0.921363	137.903	101.61	120.461	60.883	75.251	63.7531	89.049	94.1066	152.687	134.868	120.418	74.3602	79.8749	71.1389	77.4043	90.568	LTR	LTR
GypsyDR1	132.506	191.223	0.120969	-0.0840738	0.812768	0.737544	119.187	134.81	127.154	167.428	192.982	250.393	197.239	178.896	161.616	140.59	111.678	210.513	187.27	221.41	165.866	140.234	LTR	Gypsy
ERV1-N6-LTR_DR	145.903	114.974	0.046322	0.0965165	0.958129	0.676753	138.888	117.707	175.338	117.01	112.876	108.103	108.19	112.742	169.652	144.677	129.158	155.004	123.504	126.292	93.991	92.0288	LTR	LTR
ERVN1-I_DR	57.7365	52.7958	0.240225	0.573271	0.725027	0.024125	55.1611	51.3081	52.1999	41.8571	47.3353	44.35	39.115	40.9969	79.4686	49.0429	59.2381	95.3067	64.4369	56.7513	52.5244	45.284	LTR	LTR
ERVN1-LTR_DR	125.876	82.436	0.0685884	0.0313368	0.912453	0.895052	121.157	143.864	103.061	71.3473	80.1059	92.3958	76.5655	87.5843	154.473	125.877	106.823	80.6441	80.5461	89.5232	92.6088	73.0387	LTR	LTR
HATN5A_DR	488.88	377.561	0.0540564	-0.176721	0.865541	0.27482	497.435	454.731	487.199	339.613	432.086	462.903	411.956	361.518	491.098	502.69	500.125	348.76	375.882	416.443	312.382	314.066	DNA	hAT-Ac
LTR-10_DR	119.648	92.0757	0.0345416	0.165306	0.955809	0.345005	128.053	116.701	109.754	83.7141	89.8157	84.0802	98.2036	78.2669	104.47	141.407	117.505	99.496	91.9568	103.911	103.667	87.6464	LTR	LTR
LTR-11_DR-LTR	7256.16	5992	1.44818	1.56191	1.65294e-35	1.25088e-12	4009.03	3733.42	3933.73	3380.91	3673.95	2362.56	2872.04	2869.78	10894.3	9536.39	11430	9466.78	6444.36	5883.75	11240.2	11725.6	LTR	LTR
LTR-6_DR	336.543	268.477	-0.0409309	0.026958	0.9318	0.91832	288.611	320.927	416.261	235.922	189.341	261.48	280.463	360.587	310.731	345.752	336.977	272.305	278.555	246.988	288.884	270.243	LTR	LTR
LTR4_DR	61.1884	48.256	0.33602	0.660119	0.528737	0.00521808	48.266	54.3262	60.2307	32.3441	32.7706	44.35	37.4505	39.1334	74.1112	71.9296	58.2669	76.4548	48.3277	55.952	70.4932	45.284	LTR	LTR
Polinton-2_DR	25.2237	26.0501	0.173405	1.37413	0.874724	1.1405e-05	32.5057	22.1329	16.0615	8.56167	16.9922	19.4031	7.49011	20.4985	28.573	27.791	24.2779	33.5144	40.9443	33.5712	40.0844	39.4409	DNA	Maverick
hAT-5_DR	143.505	70.1026	0.232431	-0.33646	0.551032	0.0547762	138.888	143.864	112.431	70.396	74.0372	76.6885	83.2234	87.5843	146.437	170.833	148.581	60.7449	64.4369	64.7444	62.1999	56.9702	DNA	hAT-Charlie
DIRS-14_DR	77.1636	54.2295	0.00327391	0.101974	0.997137	0.681834	88.6518	84.5075	57.5538	46.6136	49.7627	59.1333	49.1018	57.7684	82.1473	89.912	60.2092	59.6976	56.3823	59.9486	48.3777	55.5094	LTR	Ngaro
DIRS-1D-I_DR	24.6056	17.0939	0.119784	0.707095	0.929838	0.0896006	26.5955	25.151	18.7384	12.3669	10.9235	22.175	8.32234	12.1127	24.1085	27.791	25.249	19.8992	23.4926	30.3739	15.2044	16.0685	LTR	Ngaro
DIRS-4_DR	387.807	291.61	0.155593	0.451815	0.627347	0.000909703	320.132	407.447	373.43	222.604	267.02	265.176	231.361	247.845	398.236	411.96	415.638	299.535	312.787	418.841	344.173	306.763	LTR	Ngaro
DIRS-4N1_DR	522.728	883.55	0.228271	1.85459	0.268806	NA	483.645	483.906	476.492	408.106	405.384	419.477	338.719	341.952	549.137	556.637	586.554	349.807	361.115	384.47	5484.65	341.821	LTR	Ngaro
hAT5-N1_DR	150.815	102.893	0.138082	-0.0634757	0.779445	0.742266	119.187	155.936	156.6	102.74	103.167	104.407	111.519	105.288	152.687	180.641	139.841	111.017	107.395	95.9177	93.991	93.4895	DNA	hAT-hAT5
DNA-8-16_DR	255.745	231.119	0.115881	-0.147408	0.811038	0.265565	268.91	278.673	187.384	253.045	228.18	271.644	221.374	236.664	283.051	274.64	241.808	200.039	211.434	211.818	243.271	233.724	DNA	hAT-hobo?
DNA-5-2_DR	2450.34	1512.38	0.0177874	-0.0217816	0.958906	0.823689	2422.16	2409.47	2474.81	1567.74	1576.63	1511.6	1549.62	1412.53	2340.31	2624.61	2430.7	1462.07	1569.98	1398	1555	1520.67	DNA	hAT-Tip100
DIRS-4N2-LTR_DR	203.807	134.381	0.138141	0.0208064	0.721713	0.934394	192.079	205.232	184.707	121.766	161.425	156.149	124.003	104.356	224.119	221.51	195.194	135.105	116.792	152.669	131.311	140.234	LTR	Ngaro
DIRS-5_DR	143.219	89.5539	0.412634	0.379422	0.1521	0.0781506	126.083	119.719	123.138	78.0064	78.8921	103.483	52.4307	77.3351	165.188	181.459	143.725	95.3067	97.9978	114.302	92.6088	105.176	LTR	Ngaro
DNA-8-35_DR	807.163	459.258	0.0941751	-0.144383	0.740733	0.160183	793.926	794.773	753.553	487.064	486.704	473.991	456.897	503.144	883.977	847.625	769.124	491.196	396.018	415.643	443.693	438.232	DNA	hAT-Tip100?
DIRS-9_DR	94.7202	59.0449	0.27598	0.555636	0.528737	0.0281767	90.6219	93.5618	72.2768	49.4674	54.6176	61.9052	44.9406	29.8159	98.2196	113.616	100.025	82.7388	68.4642	82.3293	63.5821	52.5879	LTR	Ngaro
DIRS-N3_DR	378.209	182.597	-0.0793811	0.19609	0.812768	0.229193	401.888	396.38	366.738	192.162	131.082	182.02	179.763	165.851	363.413	362.1	378.735	176.998	202.037	219.012	176.924	200.126	LTR	Ngaro
PROTOP1_DR	1293.67	1653.41	0.661545	1.12601	2.43601e-06	1.14726e-16	936.754	1067.41	1002.51	957.005	1297.47	936.894	1011.16	996.039	1736.7	1541.58	1477.07	2861.3	2289.52	2093.4	2036.01	2055.31	DNA	P
BEL-37-I_DR	7.93701	4.22451	1.92731	1.44526	0.351678	0.0504983	1.97004	4.02417	4.01538	1.90259	2.42745	2.77187	2.4967	1.8635	15.1794	9.80858	12.6245	7.33128	4.02731	9.59177	6.9111	2.92155	LTR	Pao
BEL-37-LTR_DR	70.8086	48.087	0.337271	0.4556	0.535301	0.0350698	61.0712	81.4893	44.1692	35.198	47.3353	36.9583	49.1018	35.4064	69.6467	80.1034	88.3715	61.7923	58.3959	55.952	52.5244	48.2055	LTR	Pao
BEL-38-I_DR	136.283	158.131	2.00468	2.23746	4.19161e-19	5.57162e-14	65.0113	50.3021	46.8461	39.9545	80.1059	64.6771	39.115	53.1097	214.297	214.971	226.27	196.897	151.024	242.192	387.022	327.213	LTR	Pao
BEL-38-LTR_DR	17.4604	11.2072	0.346359	0.107557	0.757015	0.878069	18.7154	15.0906	12.0461	13.3182	9.7098	6.46771	15.8124	7.45399	22.3226	17.165	19.4223	8.37861	6.71218	12.789	12.44	18.9901	LTR	Pao
BEL1-I_DR	22.0954	17.4414	0.0879393	2.65754	0.955809	8.68685e-10	20.6854	31.1873	12.0461	9.51297	2.42745	4.61979	4.16117	2.79525	14.2865	31.0605	23.3068	42.9404	26.8487	23.1801	34.5555	23.3724	LTR	Pao
BEL1-LTR_DR	6.18425	4.01589	1.68051	1.36469	0.740733	0.223294	3.94008	1.00604	4.01538	3.80519	0	5.54375	0	1.8635	7.14325	12.2607	8.74004	7.33128	8.05461	4.79588	0	8.76464	LTR	Pao
hAT-N61_DR	295.367	190.912	0.0863266	-0.0496522	0.811038	0.773872	269.896	296.782	293.123	200.724	209.974	191.259	196.407	177.032	291.087	305.701	315.613	184.329	187.941	216.614	178.306	166.528	DNA	hAT?
hAT-N62_DR	168.93	167.183	0.0785639	-0.327938	0.862809	0.0903893	172.379	169.015	151.246	224.506	145.647	145.985	223.039	189.145	176.795	183.911	160.234	158.146	150.353	127.89	147.898	159.224	DNA	hAT?
BEL10-I_DR	7.91285	2.65325	-0.0837377	0.628457	1	0.533019	10.8352	8.04833	5.35384	2.85389	2.42745	2.77187	1.66447	0.931748	7.14325	7.35643	8.74004	2.09465	4.02731	3.99657	1.38222	4.38232	LTR	Pao
BEL12-I_DR	155.952	82.1766	0.0810181	0.724243	0.901348	0.012568	112.292	194.166	148.569	88.4706	43.6941	67.4489	40.7795	68.9494	132.15	201.893	146.638	112.064	123.504	63.9451	109.195	103.715	LTR	Pao
BEL15-I_DR	31.2725	17.1138	2.48856	0.888898	4.02341e-07	0.0934595	9.8502	8.04833	10.7077	8.56167	9.7098	18.4792	8.32234	13.9762	41.9666	69.4774	47.5847	8.37861	12.0819	24.7787	31.7911	35.0586	LTR	Pao
BEL15-LTR_DR	8.134	7.99709	2.40169	1.74712	0.112899	0.015467	1.97004	2.01208	4.01538	3.80519	8.49608	1.84792	1.66447	2.79525	14.2865	13.8955	12.6245	14.6626	11.4107	2.39794	12.44	20.4508	LTR	Pao
BEL17-I_DR	50.0399	66.9934	0.715401	1.48208	0.0770472	3.98923e-08	40.3858	33.1994	40.1538	36.1493	27.9157	56.3614	33.2894	23.2937	59.8247	59.6689	67.007	78.5495	108.737	132.686	92.6088	80.3426	LTR	Pao
BEL17-LTR_DR	6.02526	6.86992	1.71028	1.09378	0.694451	0.103584	2.95506	4.02417	1.33846	6.65908	2.42745	2.77187	2.4967	7.45399	8.92906	13.0781	5.82669	16.7572	5.36974	10.3911	4.14666	10.2254	LTR	Pao
BEL18-I_DR	67.3697	78.5187	-0.0696153	0.225664	0.951208	0.281579	57.1312	57.3444	93.6922	66.5908	65.5412	78.5364	64.9143	84.7891	59.8247	76.0165	60.2092	63.8869	84.5734	84.7273	98.1376	93.4895	LTR	Pao
MuDR-N1_DR	3794.57	3578.6	0.00611302	-0.0934573	0.998954	0.593755	3774.6	3708.27	3877.52	3770.94	4583.03	3867.69	3228.24	3027.25	4157.37	3762.41	3487.28	3723.24	3624.58	3539.36	3262.04	3159.65	DNA	MULE-MuDR
BEL19-I_DR	20.0465	43.8759	2.14427	2.74406	0.00107692	4.27711e-23	3.94008	8.04833	10.7077	4.75649	7.28235	9.23958	14.9802	19.5667	24.1085	48.2255	25.249	84.8334	69.1354	71.1389	76.0221	81.8033	LTR	Pao
DNA-8-28_DR	1487.37	1601.79	0.364347	-0.0299345	0.133075	0.907764	1183.01	1068.42	1653	1696.16	1593.62	2154.67	1415.63	1232.7	1553.66	1769.63	1696.54	1779.41	1439.09	1712.13	1723.63	1270.87	DNA	P?
DNA-1-7_DR	1451.21	936.938	0.00152015	-0.0423144	0.993588	0.689222	1420.4	1566.41	1363.89	884.706	1049.87	923.034	982.036	913.113	1450.97	1517.88	1387.72	874.517	899.432	936.796	932.999	972.875	DNA	PIF-Harbinger
BEL19-LTR_DR	13.1974	16.4084	1.99847	2.61435	0.0167039	2.0203e-08	9.8502	3.01812	2.67692	1.90259	2.42745	4.61979	2.4967	11.181	17.8581	30.2431	15.5379	21.9939	27.5199	24.7787	26.2622	40.9017	LTR	Pao
Harbinger-N13_DR	2213.48	1623.18	0.0763839	-0.0280075	0.801996	0.817608	2031.11	2078.48	2357.03	1483.07	1790.24	1531	1657.81	1733.98	2128.69	2406.37	2279.21	1680.96	1495.47	1692.15	1564.67	1602.47	DNA	PIF-Harbinger
BEL2-I_DR	5.14052	3.86523	1.025	0.999909	1	0.260574	0.98502	4.02417	5.35384	0	4.8549	2.77187	3.32894	1.8635	7.14325	6.53905	6.79781	2.09465	5.36974	3.99657	4.14666	10.2254	LTR	Pao
BEL20-I_DR	106.406	106.206	1.54585	1.93421	1.16569e-08	1.72288e-14	51.221	43.2598	69.5999	70.396	24.2745	43.426	37.4505	43.7922	139.293	149.581	185.483	210.513	131.559	191.835	143.751	165.067	LTR	Pao
Nimb-3_DR	106.758	103.475	0.288321	-0.18135	0.5726	0.443973	84.7117	94.5679	109.754	140.792	101.953	108.103	82.3912	116.469	79.4686	143.859	128.187	123.585	88.6007	89.5232	89.8443	93.4895	LINE	I
L1-1_DR	401.605	432.22	0.185723	-0.00733493	0.480409	0.983639	375.293	358.151	394.846	358.639	406.598	385.291	390.318	627.067	414.308	455.282	411.753	520.521	408.1	482.786	345.555	397.33	LINE	L1
BEL20-LTR_DR	9.83198	7.42609	3.61693	1.69702	0.00567096	0.0178471	0.98502	1.00604	2.67692	4.75649	3.64118	4.61979	0.832234	3.72699	15.1794	13.8955	25.249	10.4733	2.68487	20.7822	11.0578	11.6862	LTR	Pao
BEL22-I_DR	39.009	13.5708	0.589225	1.35381	0.450343	0.0010518	11.8202	48.29	33.4615	10.4643	10.9235	7.39167	7.49011	2.79525	45.5382	42.5038	52.4403	20.9465	26.1775	16.7856	15.2044	17.5293	LTR	Pao
BEL23-I_DR	80.8224	82.1224	1.01737	1.3206	0.000461012	8.38645e-12	56.1461	43.2598	61.5692	58.9804	47.3353	49.8937	47.4373	30.7477	108.935	106.26	108.765	125.679	95.3129	127.89	131.311	106.636	LTR	Pao
BEL24-I_DR	106.422	190.144	1.014	0.816949	0.0033209	0.000487448	52.2061	60.3625	100.385	150.305	175.99	100.711	130.661	129.513	106.256	145.494	173.83	248.216	169.818	207.822	236.36	352.047	LTR	Pao
BEL25-I_DR	60.5104	91.8299	0.117473	0.314443	0.875574	0.282783	67.9664	55.3323	50.8615	51.37	125.014	65.601	84.8879	83.8574	69.6467	78.4686	40.7869	96.354	91.2856	119.098	116.107	84.7249	LTR	Pao
BEL25-LTR_DR	1.56192	5.58858	3.96154	2.58216	0.624706	0.000398853	0	0	0	1.90259	3.64118	0.923958	0	1.8635	2.67872	5.72167	0.971116	8.37861	6.04096	10.3911	11.0578	11.6862	LTR	Pao
Harbinger3_DR	596.31	444.249	0.041962	-0.00728506	0.898011	0.965029	586.087	598.595	578.215	471.843	422.376	462.903	466.883	404.379	641.999	604.862	568.103	416.836	430.251	506.765	439.546	420.703	DNA	PIF-Harbinger
HarbingerN4_DR	2385.71	1945.54	0.100127	-0.176749	0.653202	0.0264701	2276.38	2302.83	2330.26	2032.92	2064.55	2247.07	1922.46	2058.23	2492.1	2525.71	2387	1833.87	1748.52	1979.9	1709.81	1858.1	DNA	PIF-Harbinger
BEL27-I_DR	33.0917	74.0626	1.01621	0.986976	0.043225	0.00045288	29.5506	17.1027	18.7384	39.0032	44.9078	84.0802	42.4439	37.2699	37.502	49.0429	46.6136	96.354	71.1491	115.901	117.489	92.0288	LTR	Pao
L1-16_DR	388.355	321.376	0.387344	-0.128607	0.112899	0.41229	315.206	409.459	283.754	293.951	303.431	386.214	321.242	372.699	414.308	478.168	429.233	263.926	323.527	312.532	294.413	341.821	LINE	L1
BEL27-LTR_DR	12.5251	10.2582	-0.00940479	0.881044	1	0.0904	12.8053	9.05437	16.0615	8.56167	4.8549	4.61979	4.9934	12.1127	14.2865	12.2607	10.6823	12.5679	7.38339	11.9897	17.9689	17.5293	LTR	Pao
BEL29-LTR_DR	5.04109	2.40365	1.26471	0.3408	1	0.787768	0.98502	4.02417	4.01538	1.90259	2.42745	1.84792	0	4.65874	6.25034	8.17382	6.79781	3.14198	3.35609	2.39794	1.38222	2.92155	LTR	Pao
BEL3-I_DR	188.578	178.211	0.939593	0.645206	4.1048e-06	4.29175e-05	131.008	110.665	147.231	158.867	110.449	110.875	165.615	147.216	244.656	249.301	248.606	223.08	193.982	238.196	205.951	227.881	LTR	Pao
BEL3-LTR_DR	9.34117	10.9612	0.888034	0.423048	1	0.475381	2.95506	10.0604	6.6923	5.70778	15.7784	4.61979	10.819	9.31748	11.6078	13.0781	11.6534	10.4733	6.71218	11.9897	15.2044	18.9901	LTR	Pao
BEL30-LTR_DR	6.4875	9.01362	1.58788	1.75808	0.698602	0.000874942	2.95506	4.02417	2.67692	5.70778	6.06863	2.77187	4.16117	1.8635	7.14325	11.4433	10.6823	16.7572	11.4107	11.1904	8.29332	21.9116	LTR	Pao
L1-8_DR	233.953	311.247	0.00873292	-0.14503	0.989751	0.353156	239.36	245.474	214.154	272.071	337.416	293.819	371.176	357.791	279.48	201.893	223.357	335.144	267.816	281.359	284.737	311.145	LINE	L1
BEL31-I_DR	10.3252	8.5418	0.202323	0.350035	1	0.659899	8.86518	8.04833	12.0461	12.3669	6.06863	4.61979	3.32894	11.181	12.5007	9.80858	10.6823	3.14198	8.72583	14.3877	5.52888	16.0685	LTR	Pao
BEL32-I_DR	2.61896	5.31801	1.03278	0.631962	1	0.418031	1.97004	3.01812	0	0.951297	3.64118	7.39167	4.9934	3.72699	3.57162	3.26953	3.88446	3.14198	5.36974	9.59177	4.14666	10.2254	LTR	Pao
KenoDr1	167.568	116.35	0.407191	-0.170101	0.808335	0.655175	53.1911	189.136	190.061	178.844	143.22	129.354	75.7333	87.5843	126.793	162.659	283.566	125.679	91.2856	75.9348	124.4	131.47	LINE	L1-Tx1
BEL32-LTR_DR	5.30329	5.65562	0.423565	0.421896	1	0.634421	0.98502	6.03625	6.6923	3.80519	7.28235	3.69583	4.9934	3.72699	6.25034	4.08691	7.76893	3.14198	2.68487	4.79588	16.5866	5.8431	LTR	Pao
KibiDr2	149.539	135.652	0.230182	-0.0863636	0.568352	0.784264	151.693	147.888	112.431	110.35	139.578	191.259	138.151	120.196	141.079	183.911	160.234	123.585	112.093	180.645	109.195	131.47	LINE	L1-Tx1
BEL33-I_DR	5.93783	6.84554	-0.591627	0.621773	1	0.327294	5.91012	10.0604	5.35384	1.90259	3.64118	5.54375	7.49011	7.45399	3.57162	4.90429	5.82669	9.42594	6.04096	5.5952	9.67554	11.6862	LTR	Pao
BEL33-LTR_DR	232.616	68.7569	-0.154399	0.443825	0.791053	0.74122	196.019	204.226	335.953	91.3245	44.9078	140.442	6.65787	8.38574	214.297	173.285	271.912	89.0227	116.792	123.894	44.2311	21.9116	LTR	Pao
BEL34-I_DR	52.3197	48.0315	-0.153089	0.398511	0.841164	0.195775	39.4008	54.3262	72.2768	61.8343	36.4118	41.5781	36.6183	31.6794	46.4311	49.0429	52.4403	35.6091	68.4642	61.5472	52.5244	54.0486	LTR	Pao
BEL34-LTR_DR	5.0408	4.67741	-0.369575	1.01818	1	0.158097	4.9251	8.04833	4.01538	3.80519	2.42745	1.84792	3.32894	3.72699	2.67872	5.72167	4.85558	2.09465	5.36974	7.19383	9.67554	7.30387	LTR	Pao
CR1-37_DR	154.385	99.1565	0.0924098	-0.0965359	0.861634	0.717446	161.543	159.961	125.815	100.837	95.8843	78.5364	105.694	131.377	159.83	161.842	157.321	85.8808	115.449	79.1321	100.902	97.8718	LINE	L2
BEL35-I_DR	46.1859	20.5172	0.824235	3.1242	0.0794304	5.49893e-13	27.5806	24.145	49.523	1.90259	7.28235	5.54375	2.4967	4.65874	59.8247	64.5731	51.4691	37.7037	43.6292	35.9691	46.9955	18.9901	LTR	Pao
BEL36-I_DR	162.604	144.571	2.13455	1.9975	1.39607e-10	3.41536e-24	61.0712	58.3504	61.5692	71.3473	54.6176	67.4489	49.1018	48.4509	133.043	303.249	358.342	219.939	320.842	223.009	189.364	201.587	LTR	Pao
BEL36-LTR_DR	27.3261	24.6421	0.954585	0.40087	0.114924	0.303105	18.7154	23.139	13.3846	30.4415	23.0608	18.4792	22.4703	11.181	34.8233	25.3388	48.5558	35.6091	24.1638	22.3808	22.1155	36.5193	LTR	Pao
BEL4-LTR_DR	18.5536	9.0792	0.0182951	0.484524	0.993198	0.348936	14.7753	18.1087	22.7538	8.56167	7.28235	5.54375	8.32234	7.45399	7.14325	31.0605	17.4801	11.5206	6.71218	11.1904	11.0578	13.147	LTR	Pao
L2-32_DRe	365.883	247.165	0.178651	-0.0899674	0.556178	0.547777	337.862	312.879	380.123	218.798	285.225	286.427	248.006	236.664	348.233	405.421	410.782	220.986	237.611	247.787	243.271	246.871	LINE	L2
L2-35_DRe	373.64	280.14	0.142598	-0.0215319	0.627788	0.885059	350.667	364.187	350.677	262.558	270.661	303.058	292.114	281.388	403.593	393.978	378.735	282.778	270.501	284.556	254.329	299.459	LINE	L2
BEL5-I_DR	46.11	50.4406	1.01955	1.10613	0.00761672	1.41124e-06	32.5057	28.1692	30.7846	35.198	30.3431	41.5781	25.7993	28.8842	55.3602	68.6601	61.1803	60.7449	82.5598	83.1287	63.5821	52.5879	LTR	Pao
BEL7-I_DR	15.6187	16.9172	1.71521	1.75854	0.0120057	3.31267e-06	4.9251	9.05437	8.03076	6.65908	3.64118	3.69583	12.4835	11.181	26.7872	24.5214	20.3934	27.2305	26.8487	23.1801	22.1155	32.137	LTR	Pao
DNA-1-1_DR	2084.43	1817.09	0.074597	-0.146343	0.773046	0.121962	1945.41	2026.17	2121.46	1663.82	1991.72	1965.26	1922.46	2001.4	2105.47	2250.25	2057.79	1783.6	1650.52	1732.91	1592.32	1866.87	DNA	PIF-Harbinger?
BEL7-LTR_DR	4.18618	3.2364	0.664769	2.48246	1	0.0119436	4.9251	2.01208	2.67692	1.90259	0	0.923958	0	1.8635	4.46453	3.26953	7.76893	6.28396	4.69852	2.39794	5.52888	8.76464	LTR	Pao
BEL8-I_DR	90.5362	93.2377	0.326318	0.608904	0.433447	0.00204035	76.8316	91.5498	72.2768	99.8862	65.5412	83.1562	55.7597	66.1541	100.005	105.442	97.1116	104.733	116.792	130.288	107.813	102.254	LTR	Pao
BEL8-LTR_DR	10.014	7.20397	-0.0746774	0.982964	1	0.094423	8.86518	10.0604	12.0461	5.70778	2.42745	6.46771	4.9934	3.72699	8.92906	11.4433	8.74004	5.23663	6.04096	10.3911	12.44	14.6077	LTR	Pao
BEL9-I_DR	59.8114	37.1407	0.522935	0.666264	0.278882	0.0415535	35.4607	62.3746	49.523	15.2208	40.0529	36.0344	31.6249	21.4302	60.7176	76.0165	74.7759	31.4198	56.3823	43.9623	45.6133	49.6663	LTR	Pao
BELPADRE_I-int	50.499	54.6747	0.360479	1.49278	0.542729	4.0098e-07	42.3559	51.3081	38.8153	26.6363	37.6255	28.6427	17.4769	32.6112	50.8956	66.2079	53.4114	91.1174	63.0945	48.7582	91.2265	109.558	LTR	Pao
LTR5_DR	268.454	231.37	0.0796544	-0.136172	0.851617	0.322114	262.015	279.679	240.923	245.435	207.547	273.492	225.535	259.958	307.16	271.371	249.577	212.607	223.515	235.798	225.302	204.508	LTR	LTR
BELPADRE_LTR	17.6131	19.003	0.413876	0.427859	0.725027	0.582394	7.88016	20.1208	17.4	7.61038	3.64118	12.9354	17.4769	38.2017	14.2865	18.7998	27.1912	18.8519	10.0683	18.3842	24.88	37.9801	LTR	Pao
CATCH1I_DR	87.0706	91.9448	2.79899	3.00647	4.46167e-14	6.90893e-33	17.7304	11.0665	38.8153	15.2208	19.4196	21.251	24.1348	21.4302	114.292	177.372	163.147	119.395	135.586	227.804	193.511	141.695	LTR	Pao
TE-X-3_DR	1392.51	1007.87	0.0163847	-0.0291885	0.961644	0.846072	1394.79	1429.58	1329.09	1007.42	1165.18	1057.01	905.471	962.496	1336.68	1496.63	1368.3	1034.76	1034.35	1066.28	963.408	882.307	DNA	PIF-ISL2EU
CATCH1LTR_DR	10.3578	7.10023	4.1969	2.01678	0.00443163	0.00189536	0	3.01812	0	3.80519	1.21373	0.923958	5.82564	1.8635	11.6078	26.1562	21.3645	9.42594	14.0956	7.19383	19.3511	7.30387	LTR	Pao
CATCH3I_DR	189.262	212.913	0.308323	0.3471	0.378683	0.00763064	153.663	163.985	190.061	167.428	226.967	170.932	198.904	175.169	191.975	181.459	254.432	236.696	256.405	221.41	248.8	226.42	LTR	Pao
Harbinger-N11_DR	584.798	494.236	0.123316	0.10557	0.724365	0.299282	469.855	575.456	635.769	522.262	458.788	442.576	481.031	476.123	561.638	641.645	624.427	542.515	496.701	525.149	471.337	525.879	DNA	PIF-Harbinger
Harbinger1_DR	80.9909	34.3342	-0.132312	0.456761	0.828333	0.105631	91.6069	84.5075	77.6307	19.9772	33.9843	38.8062	27.4637	24.2255	81.2544	75.1991	75.747	43.9877	31.5472	42.3636	40.0844	40.9017	DNA	PIF-Harbinger
Harbinger2N_DR	27.6539	24.7912	0.649399	0.784285	0.338941	0.0118055	17.7304	24.145	22.7538	19.0259	20.6333	22.175	14.148	15.8397	41.9666	25.3388	33.9891	20.9465	30.876	41.5643	27.6444	35.0586	DNA	PIF-Harbinger
HarbingerN8_DR	101.887	75.5588	-0.0573659	0.131775	0.943409	0.515925	96.532	100.604	115.108	73.2499	67.9686	70.2208	73.2366	76.4034	107.149	94.8163	97.1116	90.0701	85.9159	69.5403	77.4043	71.5779	DNA	PIF-Harbinger
DNA-AT-4_DR	38.9109	28.7959	0.339764	0.667475	0.636828	0.0164447	28.5656	47.2839	26.7692	19.9772	15.7784	25.8708	28.296	20.4985	46.4311	41.6865	42.7291	28.2778	38.2594	36.7684	30.4088	43.8232	DNA	PIF-ISL2EU
L2-16_DRe	442.245	379.807	0.0202378	-0.23893	0.977345	0.318048	353.622	408.453	556.799	500.382	379.896	373.279	406.962	397.857	401.808	410.326	522.46	332.002	514.824	260.576	312.382	319.909	LINE	Rex-Babar
Rex1-23_DRe	198.48	136.296	0.00563693	-0.151593	0.993198	0.507385	191.094	219.317	183.369	168.38	174.776	150.605	116.513	108.083	200.011	201.893	195.194	133.01	116.121	139.081	140.986	115.401	LINE	Rex-Babar
IS4EU-1_DR	526.024	89.5456	0.342471	0.192363	0.130874	0.336676	426.514	508.051	456.415	72.2986	92.2431	78.5364	99.0359	75.4716	539.315	535.385	690.463	82.7388	105.381	85.5266	107.813	96.4111	DNA	PIF-ISL2EU
LOOPERN4_DR	4630.89	3358.08	0.260925	0.32055	0.126818	3.21311e-05	4097.68	4683.12	3857.44	3216.34	2846.19	2933.57	2726.4	3208.94	4801.15	5211.62	5134.29	3971.46	3648.07	3585.72	3881.27	3562.83	DNA	PiggyBac
Rex1-38_DRe	238.894	164.334	0.035908	-0.0596068	0.943431	0.74122	233.45	233.402	240.923	143.646	191.769	176.476	164.782	163.988	221.441	241.945	262.201	153.957	175.859	152.669	149.28	170.911	LINE	Rex-Babar
R2Dr	4.04131	319.178	0.280116	1.59702	1	4.65562e-05	2.95506	4.02417	4.01538	101.789	140.792	210.662	128.996	211.507	4.46453	4.90429	3.88446	746.744	803.448	342.106	251.564	254.175	LINE	R2
RTE-1_DR	43.2466	49.19	0.0878521	-0.0263169	0.935264	0.935873	36.4457	50.3021	38.8153	44.711	47.3353	62.8292	44.1084	49.3827	44.6453	41.6865	47.5847	35.6091	49.6701	55.1527	62.1999	40.9017	LINE	RTE-BovB
HERODr	16.998	8.51184	0.271373	0.823536	0.826239	0.186122	15.7603	17.1027	13.3846	11.4156	6.06863	5.54375	6.65787	0.931748	20.5368	24.5214	10.6823	7.33128	10.7395	11.9897	6.9111	17.5293	LINE	R2-Hero
SINE_TE	14.4283	4.10962	0.148425	-0.182139	0.928803	0.850649	20.6854	12.0725	8.03076	6.65908	3.64118	4.61979	3.32894	3.72699	18.751	16.3476	10.6823	1.04733	4.02731	5.5952	5.52888	2.92155	SINE	tRNA-V
Rex1-26_DRe	111.89	84.2885	-0.0638022	0.289762	0.917783	0.143343	110.322	125.755	107.077	82.7628	70.3961	75.7646	74.9011	72.6764	114.292	122.607	91.2849	68.0762	84.5734	93.5197	109.195	111.019	LINE	Rex-Babar
DNA-TA-4_DR	1022.27	689.674	0.0307371	-0.0426552	0.93125	0.772304	1005.71	1090.55	936.922	653.541	621.427	692.045	762.326	764.965	1000.05	1079.76	1020.64	605.355	669.875	674.621	735.341	717.24	DNA	TcMar
Rex1-29_DRe	66.2105	45.7086	-0.263583	0.168579	0.623661	0.593755	79.7866	72.435	64.2461	39.9545	30.3431	51.7417	47.4373	42.8604	62.5034	62.9384	55.3536	51.319	43.6292	35.1698	64.9644	49.6663	LINE	Rex-Babar
Rex1-43_DRe	108.653	87.7127	0.16883	0.0864083	0.732145	0.783441	103.427	105.634	97.7076	91.3245	74.0372	61.9052	99.0359	96.9018	116.078	119.338	109.736	72.2655	97.3266	71.9383	92.6088	119.783	LINE	Rex-Babar
DNA-2-34_DR	56.6833	43.489	0.192937	-0.051923	0.779821	0.89496	50.236	42.2537	66.923	45.6623	61.9	30.4906	40.7795	43.7922	50.8956	63.7558	66.0359	52.3663	44.3004	38.3671	29.0266	48.2055	DNA	TcMar-ISRm11
RTEX-1_DR	103.737	97.7093	0.222055	0.257109	0.627788	0.289776	102.442	97.586	86.9999	103.691	60.6863	98.8635	76.5655	106.219	97.3267	128.329	109.736	97.4013	111.422	131.087	106.431	84.7249	LINE	RTE-X
TDR17	1133.82	573.185	-0.299672	0.0322673	0.0447585	0.921671	1272.65	1251.52	1228.71	609.781	421.163	411.161	697.412	692.289	1050.06	973.501	1026.47	607.449	650.41	381.273	612.324	648.584	DNA	Sola
DNA-2-10_DR	476.745	356.77	0.200556	0.190016	0.443023	0.27312	427.499	427.568	476.492	326.295	291.294	289.199	367.847	388.539	539.315	459.368	530.229	345.618	408.772	308.535	407.755	433.85	DNA	TcMar
DNA9TA1_DR	3285.25	3150.7	0.0481743	-0.394205	0.923038	0.0336582	2963.93	2864.2	3864.13	3645.37	4468.94	3834.43	2981.06	2963.89	3426.08	2683.46	3909.71	3632.13	2503.64	2428.32	2479.7	2569.5	DNA	TcMar-Tc1
Mariner-N2_DR	1354.66	949.808	0.0737424	0.0670953	0.794368	0.59584	1254.92	1372.24	1333.11	962.713	974.621	961.84	840.556	898.205	1416.15	1356.04	1395.49	1117.5	938.362	870.453	955.114	978.718	DNA	TcMar
DNA-2-31_DR	124.062	83.4253	0.114009	0.427009	0.822961	0.013983	111.307	120.725	125.815	71.3473	58.2588	74.8406	65.7465	86.6526	109.827	139.772	136.927	90.0701	109.408	97.5163	89.8443	90.568	DNA	TcMar-ISRm11
Tc1-8B_DR	122.472	84.2537	0.127274	-0.246244	0.802663	0.322642	131.993	115.695	103.061	90.3732	75.251	67.4489	117.345	105.288	119.649	143.042	121.389	78.5495	61.752	90.3225	78.7866	77.421	DNA	TcMar-Tc1
DNA-TTAA0-4_DR	117.874	88.9238	-0.118509	0.0045619	0.811038	0.986117	128.053	111.671	128.492	80.8602	93.4568	92.3958	87.3846	92.2431	112.506	107.077	119.447	97.4013	97.9978	85.5266	80.1688	81.8033	DNA	TcMar-ISRm11
ACROBAT1	2136.38	3453.14	0.730242	2.00228	0.000234337	5.05988e-26	1326.82	1782.71	1711.89	1442.17	1489.24	1570.73	1155.14	1241.09	3207.32	2168.51	2621.04	8132.49	4513.27	5162.77	5795.65	4028.81	DNA	TcMar-Stowaway?
DNA11TA1_DR	8306.15	5082.84	-0.181345	0.0408547	0.288911	0.873597	9388.23	8755.58	8337.27	5011.43	4620.65	3873.23	5905.53	5640.8	7578.09	7760.22	8017.53	5348.7	5493.92	3758.37	5639.46	5536.33	DNA	TcMar-Tc1
Mariner-2_DR	301.454	283.265	0.869606	0.801584	1.11633e-07	6.13652e-07	214.734	207.245	218.169	194.065	197.837	285.503	173.937	180.759	376.806	406.239	385.533	348.76	314.801	396.46	387.022	353.507	DNA	TcMar-Tc1
Mariner-N6_DR	778.895	861.791	0.501244	0.251333	0.0546753	0.264575	579.192	580.486	776.307	912.294	1017.1	738.243	618.35	649.429	702.717	881.955	1152.71	967.729	699.409	1099.86	1046.34	869.16	DNA	TcMar-Tc1
