# Supplementary material for: uhrf1 and dnmt1 Loss Induces an Immune Response in Zebrafish Livers Due to Viral Mimicry by Transposable Elements
Source: Front Immunol. 2021 Mar 29;12:627926. doi: 10.3389/fimmu.2021.627926 (PMC8039153; doi:10.3389/fimmu.2021.627926)
Supplement: Supplementary file 12 [file Table_3.xlsx]

## Sheet: Sheet1
ensembl_id	baseMean_hi272	baseMean_dnmt1	log2FC_hi272	padj_hi272	log2FC_dnmt1	padj_dnmt1	hi272_sib1	hi272_sib2	hi272_sib3	hi272_sib4	hi272_sib5	dnmt1_sib1	dnmt1_sib2	dnmt1_sib3	hi272_mut1	hi272_mut2	hi272_mut3	hi272_mut4	hi272_mut5	dnmt1_mut1	dnmt1_mut2	dnmt1_mut3	zfin_gene_id	human_ensembl_id	human_gene_id
ENSDARG00000068939	113.054	151.676	6.50983	7.98e-45	4.71836	5.47e-41	3.96995	2.31554	4.44544	1.7432	0	11.1343	8.36196	9.22836	271.359	198.338	191.293	225.221	231.859	272.609	302.906	305.819	xaf1	ENSG00000132530	XAF1
ENSDARG00000078389	20.8735	14.326	6.07561	5.13e-11	3.22293	2.33e-05	0	0	2.22272	0.871598	0	4.45371	0	0	54.7854	34.7258	42.2536	40.9493	32.9267	35.4824	29.339	16.681	ifi46	ENSG00000165949	IFI27
ENSDARG00000098700	28.3981	55.4821	5.07675	6.81e-13	4.65534	1.94e-13	2.97746	0	2.22272	1.7432	1.01429	2.22686	3.13573	1.31834	52.2174	38.0648	18.4379	115.17	52.134	47.5984	188.721	89.8922	il1b	ENSG00000125538	IL1B
ENSDARG00000013598	19.5511	36.3591	4.96553	4.47e-13	3.25015	1.34e-10	0.992487	2.31554	0	2.61479	0	3.34029	9.4072	3.95501	42.8011	46.7462	30.7299	28.1526	41.1584	64.0414	80.8806	56.5302	tnfb	ENSG00000232810	TNF
ENSDARG00000045999	28.5085	13.2871	4.74241	6.26e-15	3.46017	3.11e-06	1.98497	4.63109	0	1.7432	2.02857	0	2.09049	1.31834	45.3692	66.1125	33.0346	97.2545	32.9267	19.0393	28.5461	28.7284	saa	ENSG00000173432	SAA1
ENSDARG00000045661	332.278	514.242	4.64481	6.85e-65	3.66504	1.73e-21	37.7145	19.6821	33.3408	12.2024	25.3572	40.0834	43.9003	116.014	874.855	534.91	524.712	563.052	696.949	787.537	1088.72	1009.2	irf7	ENSG00000185507	IRF7
ENSDARG00000037425	111.67	436.265	4.17996	2.61e-28	2.77002	2.41e-12	7.9399	16.2088	17.7818	7.84438	9.12859	79.0534	116.022	110.74	139.532	116.866	181.306	323.755	296.34	443.963	1249.68	618.125	s100a10a	ENSG00000143556	S100A7
ENSDARG00000037425	111.67	436.265	4.17996	2.61e-28	2.77002	2.41e-12	7.9399	16.2088	17.7818	7.84438	9.12859	79.0534	116.022	110.74	139.532	116.866	181.306	323.755	296.34	443.963	1249.68	618.125	s100a10a	ENSG00000143546	S100A8
ENSDARG00000074754	7.48886	14.6296	4.11265	3.81e-06	4.58664	1.91e-08	1.98497	0	1.11136	0	1.01429	0	0	0	17.9765	14.6917	9.21896	17.9153	10.9756	23.3665	35.6826	28.7284	si:dkey-188i13.9	ENSG00000165949	IFI27
ENSDARG00000012671	29.7131	67.9043	4.01214	2.71e-17	4.67262	6.65e-19	7.9399	0	5.5568	1.7432	2.02857	3.34029	1.04524	6.59169	41.9451	51.4208	68.3739	74.2205	43.9023	90.0042	172.069	134.375	inhbaa	ENSG00000122641	INHBA
ENSDARG00000009511	1.3224	3.84836	3.77074	0.0231224	1.56342	0.148515	0	0	0	0	0	1.11343	0	2.63667	0	1.33561	3.84123	2.55933	5.48779	3.4617	4.75768	11.1207	tnfa	ENSG00000232810	TNF
ENSDARG00000042816	90.5248	252.522	3.30896	3.57e-18	4.13495	6.11e-18	22.8272	10.4199	24.4499	13.9456	11.1572	17.8149	17.7692	29.0034	80.4661	143.578	155.186	303.28	139.939	178.278	753.3	518.965	mmp9	ENSG00000100985	MMP9
ENSDARG00000027777	192.144	299.068	3.00918	2.88e-42	3.06363	2.68e-43	37.7145	50.942	61.1248	39.2219	24.3429	64.5788	62.7147	58.0068	286.767	321.213	393.342	377.501	329.267	531.371	555.063	522.672	tnfaip3	ENSG00000118503	TNFAIP3
ENSDARG00000058160	34.2458	49.543	2.31245	1.07e-05	2.90596	4.79e-09	34.7371	5.78886	5.5568	7.84438	3.04286	8.90743	10.4524	10.5467	56.4975	44.7428	53.7772	74.2205	56.2498	51.9255	134.801	80.625	tnfaip2b	ENSG00000185215	TNFAIP2
ENSDARG00000093198	187.77	136.984	1.73874	8.33e-07	1.77003	0.000124968	104.211	108.831	112.247	75.829	31.4429	47.8774	34.4931	93.602	212.294	190.992	258.131	318.636	465.09	207.702	137.973	300.259	c3a.4	ENSG00000125730	C3
ENSDARG00000012694	70793.9	99245.3	1.60579	3.58e-13	1.37049	7.55e-06	33080.6	44145.8	46121.5	25209.2	26520.6	63841.8	58863	40223.8	133186	121118	100392	94148.7	84016.6	191629	118857	122057	c3a.1	ENSG00000125730	C3
ENSDARG00000016457	61.0766	111.976	1.59675	6.99e-09	1.98204	6.73e-10	40.692	46.3109	20.0045	22.6615	22.3143	30.0626	45.9908	55.3702	94.1624	93.4924	72.9834	87.0172	111.128	163.565	177.62	199.246	irf9	ENSG00000213928	IRF9
ENSDARG00000031246	74.8143	67.0997	1.45495	1.87e-05	1.40708	0.00770242	30.7671	17.3666	57.7908	45.3231	47.6715	17.8149	30.3121	56.6885	104.435	104.177	66.8374	103.653	170.121	59.7143	132.422	105.647	hbegfb	ENSG00000113070	HBEGF
ENSDARG00000087359	19484.5	28460.5	1.40899	1.78e-08	1.68793	8.81e-08	11034.5	15163.3	11869.3	8951.31	6285.54	13000.4	15376.6	10960.7	35679.9	31892.9	29612.8	23579.1	20776.8	62919.9	35604.9	32900.6	c3a.2	ENSG00000125730	C3
ENSDARG00000055278	23515.8	36718	1.39097	4.19e-08	1.10536	2.19e-06	11405.7	21795.1	12516.1	10356.3	8843.57	22101.6	23901.6	23317.4	43394.3	36139.5	32268.7	29369.6	29068.8	61575.9	40696.4	48715.1	cfb	ENSG00000243649	CFB
ENSDARG00000090730	44.1941	49.5131	1.2992	0.000331082	1.78257	2.36e-05	29.7746	35.8909	11.1136	27.0195	23.3286	26.7223	21.9501	14.5017	53.0734	46.7462	62.228	107.492	45.2742	72.6957	99.1184	62.0905	cfbl	ENSG00000243649	CFB
ENSDARG00000028957	245.688	358.729	1.29543	1.31e-08	1.2676	0.000294877	164.753	85.6751	145.588	165.604	147.072	162.561	178.737	276.851	297.896	297.172	287.324	417.171	448.627	381.652	457.53	695.043	maff	ENSG00000185022	MAFF
ENSDARG00000043719	7562.62	14696	1.10583	5.2e-06	1.25087	2.33e-05	4814.56	6091.04	6348.09	3750.48	2989.11	8446.47	7261.32	9978.5	12587.8	10638.8	10126.3	9945.55	8334.58	26994.3	14863	20632.6	c3a.6	ENSG00000125730	C3
ENSDARG00000025254	48.7247	167.092	1.09036	0.00107774	1.43224	3.03e-06	30.7671	28.9443	51.1226	27.0195	18.2572	74.5997	101.389	89.6469	37.665	69.4515	86.0436	65.2629	72.7132	208.567	312.421	215.927	s100a10b	ENSG00000163221	S100A12
ENSDARG00000053462	10.8842	7.78085	1.04588	0.0815911	1.15666	0.207916	10.9174	5.78886	12.225	5.22959	2.02857	3.34029	3.13573	6.59169	23.1126	18.0307	14.5967	12.7966	4.11584	12.9814	9.51536	11.1207	c3a.5	ENSG00000125730	C3
ENSDARG00000075121	88.172	186.752	1.01134	1.13e-05	1.17128	0.000997366	70.4666	40.522	71.1271	53.1674	55.7858	75.7131	142.153	119.969	125.835	102.174	92.1896	149.721	120.731	198.182	303.699	280.797	hbegfa	ENSG00000113070	HBEGF
ENSDARG00000044619	217.98	299.964	0.962298	5.06e-07	0.55069	0.0464838	133.986	128.513	204.49	155.144	117.657	221.572	223.682	282.124	243.966	305.854	313.445	316.077	260.67	405.019	295.769	371.616	birc2	ENSG00000023445	BIRC3
ENSDARG00000024759	2.16067	3.53205	0.946184	0.483692	0.793507	0.758346	1.98497	1.15777	3.33408	0.871598	0	2.22686	3.13573	1.31834	0	4.67462	1.53649	2.55933	5.48779	4.32712	5.55063	4.63362	inhbab	ENSG00000122641	INHBA
ENSDARG00000052207	13064.2	24462.8	0.766588	0.000106542	1.05702	0.000159561	9625.14	11298.7	12754	7768.55	6919.47	16095.7	14549.8	16483.2	17515.1	15931.8	18058.4	16725.2	14046	43813.9	24943.7	30890.5	c3a.3	ENSG00000125730	C3
ENSDARG00000005616	2399	2588.47	0.302255	0.304146	1.19455	0.000442284	1923.44	3459.42	2201.61	1588.05	1572.15	1205.84	2317.31	1108.72	3124.48	2997.77	2148.79	2364.82	2609.44	3710.08	3843.41	3345.47	bfb	ENSG00000243649	CFB
ENSDARG00000089383	2.53769	3.16647	0.230688	0.857209	0.331492	1	0.992487	5.78886	3.33408	0.871598	1.01429	2.22686	3.13573	2.63667	5.13613	2.00341	2.30474	2.55933	1.37195	3.4617	4.75768	2.78017	il1fma	ENSG00000125538	IL1B
ENSDARG00000102211	4.28386	11.8778	-0.0449374	0.964038	-1.01839	0.194127	2.97746	5.78886	4.44544	2.61479	6.08572	16.7014	16.7239	15.82	5.99216	4.67462	2.30474	3.83899	4.11584	10.3851	7.92947	3.7069	csf3a	ENSG00000108342	CSF3
ENSDARG00000043416	32.3332	121.81	-0.0737223	0.878735	0.44947	0.253133	39.6995	33.5754	16.6704	25.2763	50.7144	89.0743	100.344	118.65	38.521	24.7087	36.1076	31.9916	26.067	160.104	134.801	127.888	tnfaip2a	ENSG00000185215	TNFAIP2
ENSDARG00000055588	205.646	447.233	-0.243279	0.155648	-0.243222	0.372202	217.355	236.185	232.274	217.899	214.015	509.95	477.677	468.01	213.15	177.636	217.414	172.755	157.774	380.787	406.782	440.194	stat5b	ENSG00000126561	STAT5A
ENSDARG00000055589	1.31191	31.3752	-0.33228	0.851481	0.119875	0.83578	4.96244	1.15777	1.11136	0	0	59.0117	19.8597	10.5467	2.56807	0.667803	0	1.27966	1.37195	31.1553	60.264	7.41379	s100t	ENSG00000143556	S100A7
ENSDARG00000055589	1.31191	31.3752	-0.33228	0.851481	0.119875	0.83578	4.96244	1.15777	1.11136	0	0	59.0117	19.8597	10.5467	2.56807	0.667803	0	1.27966	1.37195	31.1553	60.264	7.41379	s100t	ENSG00000143546	S100A8
ENSDARG00000017127	45.3617	130.388	-0.52694	0.08725	-0.331063	0.508821	54.5868	38.2065	81.1293	47.0663	46.6572	112.456	142.153	183.249	30.8168	40.736	36.8758	28.1526	49.3901	90.0042	145.109	109.353	pdzk1ip1	ENSG00000162366	PDZK1IP1
ENSDARG00000093068	4888.12	11425.5	-1.00713	4.49e-05	-0.5312	0.148166	6094.86	5739.08	10186.7	5289.73	5333.12	16034.5	13911.2	10761.6	3104.79	3192.77	4420.49	3096.79	2422.86	13170.9	6920.84	7753.9	c3b.1	ENSG00000125730	C3
ENSDARG00000001818	4906.96	10771.1	-1.10972	4.91e-06	-0.61469	0.220971	5792.16	5740.23	10693.5	5386.47	5921.41	19068.6	11696.3	8653.57	2998.65	2995.76	4176.19	2917.63	2447.55	12626.5	6704.37	5877.28	c3b.2	ENSG00000125730	C3
ENSDARG00000019392	480.852	762.385	-1.13149	3.11e-08	-0.358193	0.142862	633.207	636.775	787.955	624.935	623.787	836.185	760.938	976.888	327.857	355.939	378.745	243.136	196.188	713.976	664.49	621.832	stat5a	ENSG00000126561	STAT5A
